# Supplementary material for: Proteome-wide Mendelian randomization identifies causal links between blood proteins and severe COVID-19
Source: PLoS Genet. 2022 Mar 3;18(3):e1010042. doi: 10.1371/journal.pgen.1010042 (PMC8893330; doi:10.1371/journal.pgen.1010042)
Supplement: S1 Data — (XLSX) [file pgen.1010042.s018.xlsx]

## Sheet: README
The sheets in this spreadsheet displays all of our results. This page is designed to help you navigate and understand the various sheets.
Sheet name	Contents
Main results	Summary table of our main findings
Sensitivity_hospitalization	All sensitivity analyses for blood markers associated with Hospitalized COVID-19
Sensitivity_severe	All sensitivity analyses for blood markers associated with Critically-ill COVID-19
Sensitivity_cis_SNP	Sensitivity analyses relating to cis-SNP effects of all blood markers
Sensitivity_BMI	Sensitivity analyses relating to the association between significant blood markers and BMI
F & I^2 statistics	Sensitivity analyses relating to the genetic instruments used in our analyses
Sig_Covid_Outcome_Hosp	Only significant associations between Hospitalized COVID-19 (exposure) and blood markers (outcome)
All_Covid_Outcome_Hosp	All associations between Hospitalized COVID-19 (exposure) and blood markers (outcome)
Sig_Covid_Exposure_Hosp	Only significant associations between blood markers (exposure) and Hospitalized COVID-19 (outcome)
All_Covid_Exposure_Hosp	All associations between blood markers (exposure) and Hospitalized COVID-19 (outcome)
FAAH2_Sun_Hosp	Full details of SNP instruments used for the association with this blood marker
GCNT4_Sun_Hosp	Full details of SNP instruments used for the association with this blood marker
CD207_Sun_Hosp	Full details of SNP instruments used for the association with this blood marker
RAB14_Sun_Hosp	Full details of SNP instruments used for the association with this blood marker
C1GALT1C1_Sun_Hosp	Full details of SNP instruments used for the association with this blood marker
ABO_Sun_Hosp	Full details of SNP instruments used for the association with this blood marker
LCTL_Sun_Hosp	Full details of SNP instruments used for the association with this blood marker
SFTPD_Breth_Hosp	Full details of SNP instruments used for the association with this blood marker
SELL_Sun_Hosp	Full details of SNP instruments used for the association with this blood marker
SELE_Folk_Hosp	Full details of SNP instruments used for the association with this blood marker
KEL_Sun_Hosp	Full details of SNP instruments used for the association with this blood marker
SELE_Scal_Hosp	Full details of SNP instruments used for the association with this blood marker
SELE_Breth_Hosp	Full details of SNP instruments used for the association with this blood marker
ATP2A3_Sun_Hosp	Full details of SNP instruments used for the association with this blood marker
PECAM1_Scal_Hosp	Full details of SNP instruments used for the association with this blood marker
Sig_Covid_Outcome_Severe	Only significant associations between Critically-ill COVID-19 (exposure) and blood markers (outcome)
All_Covid_Outcome_Severe	All associations between Critically-ill COVID-19 (exposure) and blood markers (outcome)
Sig_Covid_Exposure_Severe	Only significant associations between blood markers (exposure) and Critically-ill COVID-19 (outcome)
All_Covid_Exposure_Severe	All associations between blood markers (exposure) and Critically-ill COVID-19 (outcome)
GCNT4_Sun_Severe	Full details of SNP instruments used for the association with this blood marker
RAB14_Sun_Severe	Full details of SNP instruments used for the association with this blood marker
C1GALT1C1_Sun_Severe	Full details of SNP instruments used for the association with this blood marker
CD207_Sun_Severe	Full details of SNP instruments used for the association with this blood marker
ABO_Sun_Severe	Full details of SNP instruments used for the association with this blood marker
SELE_Sliz_Severe	Full details of SNP instruments used for the association with this blood marker
SELL_Sun_Severe	Full details of SNP instruments used for the association with this blood marker
SELE_Scal_Severe	Full details of SNP instruments used for the association with this blood marker
sICAM1_Sliz_Severe	Full details of SNP instruments used for the association with this blood marker
SELE_Folk_Severe	Full details of SNP instruments used for the association with this blood marker
SELE_Breth_Severe	Full details of SNP instruments used for the association with this blood marker
PECAM1_Folk_Severe	Full details of SNP instruments used for the association with this blood marker
PECAM1_Scal_Severe	Full details of SNP instruments used for the association with this blood marker

## Sheet: Main results
Analyses with blood markers as the exposures of interest
	Outcome - Hospitalization as a Result of COVID-19
	Protein (exposure)	Beta	SE	p value	SNPs	OR	Lower 95% CI	Upper 95% CI	Q
	FAAH2_Sun	0.170849	0.0325545	1.53681e-07	13	1.18631	1.1225	1.25012	0.000130986
	GCNT4_Sun	0.148597	0.0277033	8.145e-08	18	1.16021	1.10591	1.2145	8.6777e-05
	CD207_Sun	0.107033	0.0190581	1.95235e-08	24	1.11297	1.07562	1.15032	3.59378e-05
	RAB14_Sun	0.1028	0.0186868	3.7717e-08	24	1.10827	1.07164	1.1449	5.29219e-05
	C1GALT1C1_Sun	0.0985208	0.0240052	4.05825e-05	26	1.10354	1.05649	1.15059	0.0247067
	ABO_Sun	0.0688477	0.0130631	1.36114e-07	29	1.07127	1.04567	1.09688	0.000128903
	LCTL_Sun	-0.0749364	0.015579	1.50871e-06	40	0.927802	0.897268	0.958337	0.00107159
	SFTPD_Breth	-0.0812006	0.0203043	6.35615e-05	16	0.922009	0.882212	0.961805	0.0361166
	SELL_Sun	-0.0903463	0.0177619	3.64704e-07	24	0.913615	0.878801	0.948428	0.000282586
	SELE_Folk	-0.109679	0.0200285	4.3464e-08	16	0.896122	0.856866	0.935378	5.29219e-05
	KEL_Sun	-0.110855	0.0283165	9.04574e-05	18	0.895069	0.839568	0.950569	0.0453522
	SELE_Scal	-0.122421	0.0218496	2.10823e-08	50	0.884776	0.841951	0.927601	3.59378e-05
	SELE_Breth	-0.129421	0.0290682	8.49406e-06	6	0.878604	0.82163	0.935578	0.00556898
	ATP2A3_Sun	-0.154695	0.0394999	8.99009e-05	16	0.856676	0.779257	0.934096	0.0453522
	PECAM1_Scal	-0.227638	0.0358046	2.04687e-10	30	0.796412	0.726236	0.86659	1.74459e-06
	Exposure - Hospitalization as a Result of COVID-19
	Protein (outcome)	Beta	SE	p value	SNPs	OR	Lower 95% CI	Upper 95% CI	Q
	MIP1b_Ahol	-0.160235	0.0277534	7.76265e-09	27	0.851944	0.797547	0.90634	2.26234e-05
	Outcome - Severe COVID-19
	Protein (exposure)	Beta	SE	p value	SNPs	OR	Lower 95% CI	Upper 95% CI	Q
	GCNT4_Sun	0.302433	0.045618	3.36394e-11	16	1.35315	1.26374	1.44256	6.68303e-08
	RAB14_Sun	0.200797	0.029674	1.31699e-11	27	1.22238	1.16422	1.28054	3.92463e-08
	C1GALT1C1_Sun	0.186967	0.036574	3.18721e-07	28	1.20559	1.1339	1.27727	0.000237447
	CD207_Sun	0.159409	0.0311039	2.97484e-07	25	1.17282	1.11185	1.23378	0.000237447
	ABO_Sun	0.113055	0.0210952	8.35422e-08	30	1.11969	1.07835	1.16104	8.29853e-05
	SELE_Sliz	-0.112737	0.024881	5.86909e-06	65	0.893386	0.844619	0.942152	0.00317998
	SELL_Sun	-0.126564	0.0285113	9.03443e-06	24	0.881118	0.825236	0.937	0.0044871
	SELE_Scal	-0.165179	0.0359556	4.34883e-06	52	0.847742	0.777269	0.918215	0.0025919
	sICAM1_Sliz	-0.172164	0.0412391	2.98289e-05	31	0.841841	0.761012	0.92267	0.0126986
	SELE_Folk	-0.187039	0.0305688	9.43903e-10	16	0.829411	0.769497	0.889326	1.40642e-06
	SELE_Breth	-0.200099	0.0467519	1.86874e-05	6	0.81865	0.727016	0.910283	0.00856745
	PECAM1_Folk	-0.264315	0.0549235	1.49106e-06	8	0.767732	0.660082	0.875382	0.000987413
	PECAM1_Scal	-0.314391	0.0518596	1.34144e-09	31	0.730233	0.628589	0.831878	1.599e-06
	Exposure - Severe COVID-19
	Protein (outcome)	Beta	SE	p value	SNPs	OR	Lower 95% CI	Upper 95% CI	Q
	NEP_Hill	-0.281167	0.0710795	7.63e-05	24	0.754902	0.615586	0.894218	0.0303247
Analyses with blood markers as the outcomes of interest
	Exposure - Hospitalization as a Result of COVID-19
	Protein (outcome)	Beta	SE	p value	SNPs	OR	Lower 95% CI	Upper 95% CI	Q
	FAAH2_Sun	0.0695502	0.0455258	0.126584	25	1.07203	0.982795	1.16126	0.675115
	KEL_Sun	-0.0740276	0.0476466	0.12026	24	0.928646	0.835259	1.02203	0.675115
	ATP2A3_Sun	0.0771936	0.0448081	0.0849322	26	1.08025	0.992427	1.16807	0.675115
	RAB14_Sun	0.0545545	0.0454148	0.229654	25	1.05607	0.967057	1.14508	0.685421
	SFTPD_Breth	0.0737159	0.0627474	0.240073	27	1.0765	0.953516	1.19949	0.685421
	PECAM1_Scal	0.0195458	0.0172448	0.257033	25	1.01974	0.985938	1.05354	0.685421
	CD207_Sun	0.0447156	0.0454345	0.325028	25	1.04573	0.956679	1.13478	0.689608
	ABO_Sun	0.0429665	0.0454809	0.344804	25	1.0439	0.95476	1.13305	0.689608
	C1GALT1C1_Sun	-0.0371665	0.0455702	0.414735	25	0.963516	0.874198	1.05283	0.735759
	LCTL_Sun	0.0239765	0.0454479	0.597804	25	1.02427	0.935188	1.11334	0.735759
	SELE_Scal	-0.0098164	0.0172131	0.568484	25	0.990232	0.956494	1.02397	0.735759
	SELE_Breth	0.0403437	0.0571367	0.480131	28	1.04117	0.929181	1.15316	0.735759
	GCNT4_Sun	-0.0017514	0.0454348	0.969252	25	0.99825	0.909198	1.0873	0.998275
	SELL_Sun	-9.82e-05	0.0454268	0.998275	25	0.999902	0.910865	1.08894	0.998275
	SELE_Folk	-0.0036094	0.0557638	0.948391	17	0.996397	0.8871	1.10569	0.998275
	Outcome - Hospitalization as a Result of COVID-19
	Protein (exposure)	Beta	SE	p value	SNPs	OR	Lower 95% CI	Upper 95% CI	Q
	MIP1b_Ahol	-0.0683894	0.0182069	0.0001725	87	0.933897	0.898211	0.969582	0.0700056
	Exposure - Severe COVID-19
	Protein (outcome)	Beta	SE	p value	SNPs	OR	Lower 95% CI	Upper 95% CI	Q
	C1GALT1C1_Sun	-0.0626152	0.0287246	0.0292689	31	0.939305	0.883005	0.995605	0.407475
	sICAM1_Sliz	-0.0417533	0.0220438	0.0582107	32	0.959106	0.915901	1.00231	0.407475
	ABO_Sun	-0.034631	0.0286833	0.227295	31	0.965962	0.909743	1.02218	0.636426
	SELL_Sun	0.0352262	0.0286657	0.219123	31	1.03585	0.979669	1.09204	0.636426
	SELE_Scal	-0.0140157	0.0108014	0.19443	32	0.986082	0.964911	1.00725	0.636426
	RAB14_Sun	0.0299113	0.0290156	0.302602	30	1.03036	0.973493	1.08723	0.706071
	GCNT4_Sun	-0.0199753	0.0286774	0.486082	31	0.980223	0.924015	1.03643	0.73782
	SELE_Sliz	-0.0121881	0.0220081	0.579716	32	0.987886	0.94475	1.03102	0.73782
	SELE_Breth	-0.0310834	0.0393229	0.429256	32	0.969395	0.892322	1.04647	0.73782
	PECAM1_Scal	0.0061094	0.0108219	0.572389	32	1.00613	0.984917	1.02734	0.73782
	CD207_Sun	0.0091554	0.0286478	0.749284	31	1.0092	0.953048	1.06535	0.762391
	SELE_Folk	-0.0122447	0.0370382	0.740949	19	0.98783	0.915235	1.06042	0.762391
	PECAM1_Folk	0.0111895	0.0370095	0.762391	19	1.01125	0.938714	1.08379	0.762391
	Outrcome - Severe COVID-19
	Protein (exposure)	Beta	SE	p value	SNPs	OR	Lower 95% CI	Upper 95% CI	Q
	NEP_Hill	N/A	N/A	N/A	N/A	N/A	N/A	N/A	N/A

## Sheet: Sensitivity_hospitalization
Exposure	Outcome	Method	SNPs	BETA	SE	P
FAAH2_Sun	Hospitalized_Covid	Maximum likelihood	13	0.174248	0.0333279	2e-07
FAAH2_Sun	Hospitalized_Covid	MR Egger	13	0.303393	0.0864393	0.0048845
FAAH2_Sun	Hospitalized_Covid	Weighted median	13	0.233477	0.0426962	0
FAAH2_Sun	Hospitalized_Covid	Inverse variance weighted	13	0.170448	0.0377323	6.3e-06
FAAH2_Sun	Hospitalized_Covid	IVW radial	13	0.170944	0.0376409	5.6e-06
FAAH2_Sun	Hospitalized_Covid	Inverse variance weighted (multiplicative random effects)	13	0.170448	0.0377323	6.3e-06
FAAH2_Sun	Hospitalized_Covid	Inverse variance weighted (fixed effects)	13	0.170448	0.0319919	1e-07
FAAH2_Sun	Hospitalized_Covid	Weighted mode	13	0.234978	0.0467194	0.0002944
GCNT4_Sun	Hospitalized_Covid	Maximum likelihood	18	0.150321	0.0283869	1e-07
GCNT4_Sun	Hospitalized_Covid	MR Egger	18	0.25848	0.0894822	0.0106904
GCNT4_Sun	Hospitalized_Covid	Weighted median	18	0.18116	0.0431817	2.73e-05
GCNT4_Sun	Hospitalized_Covid	Inverse variance weighted	18	0.148453	0.0356071	3.06e-05
GCNT4_Sun	Hospitalized_Covid	IVW radial	18	0.14872	0.0356097	2.96e-05
GCNT4_Sun	Hospitalized_Covid	Inverse variance weighted (multiplicative random effects)	18	0.148453	0.0356071	3.06e-05
GCNT4_Sun	Hospitalized_Covid	Inverse variance weighted (fixed effects)	18	0.148453	0.0274412	1e-07
GCNT4_Sun	Hospitalized_Covid	Weighted mode	18	0.205515	0.0385201	5.47e-05
CD207_Sun	Hospitalized_Covid	Maximum likelihood	23	0.112074	0.0196605	0
CD207_Sun	Hospitalized_Covid	MR Egger	23	0.147256	0.0350926	0.0004064
CD207_Sun	Hospitalized_Covid	Weighted median	23	0.148909	0.0282324	1e-07
CD207_Sun	Hospitalized_Covid	Inverse variance weighted	23	0.111232	0.0193788	0
CD207_Sun	Hospitalized_Covid	IVW radial	23	0.111345	0.0179445	0
CD207_Sun	Hospitalized_Covid	Inverse variance weighted (multiplicative random effects)	23	0.111232	0.0179653	0
CD207_Sun	Hospitalized_Covid	Inverse variance weighted (fixed effects)	23	0.111232	0.0193788	0
CD207_Sun	Hospitalized_Covid	Weighted mode	23	0.150095	0.0299669	5.16e-05
RAB14_Sun	Hospitalized_Covid	Maximum likelihood	24	0.103916	0.0188413	0
RAB14_Sun	Hospitalized_Covid	MR Egger	24	0.142083	0.0343326	0.0004303
RAB14_Sun	Hospitalized_Covid	Weighted median	24	0.124165	0.0254386	1.1e-06
RAB14_Sun	Hospitalized_Covid	Inverse variance weighted	24	0.102762	0.0186013	0
RAB14_Sun	Hospitalized_Covid	IVW radial	24	0.102842	0.0154444	0
RAB14_Sun	Hospitalized_Covid	Inverse variance weighted (multiplicative random effects)	24	0.102762	0.0154608	0
RAB14_Sun	Hospitalized_Covid	Inverse variance weighted (fixed effects)	24	0.102762	0.0186013	0
RAB14_Sun	Hospitalized_Covid	Weighted mode	24	0.121238	0.0252565	7.66e-05
C1GALT1C1_Sun	Hospitalized_Covid	Maximum likelihood	23	0.0886041	0.0270545	0.0010565
C1GALT1C1_Sun	Hospitalized_Covid	MR Egger	23	0.154892	0.0613541	0.0197028
C1GALT1C1_Sun	Hospitalized_Covid	Weighted median	23	0.147646	0.0392695	0.00017
C1GALT1C1_Sun	Hospitalized_Covid	Inverse variance weighted	23	0.0863162	0.0322491	0.0074385
C1GALT1C1_Sun	Hospitalized_Covid	IVW radial	23	0.0864719	0.0322427	0.0073203
C1GALT1C1_Sun	Hospitalized_Covid	Inverse variance weighted (multiplicative random effects)	23	0.0863162	0.0322491	0.0074385
C1GALT1C1_Sun	Hospitalized_Covid	Inverse variance weighted (fixed effects)	23	0.0863162	0.0263267	0.001043
C1GALT1C1_Sun	Hospitalized_Covid	Weighted mode	23	0.184176	0.0419734	0.0002339
ABO_Sun	Hospitalized_Covid	Maximum likelihood	17	0.0806689	0.0136736	0
ABO_Sun	Hospitalized_Covid	MR Egger	17	0.105285	0.0245297	0.0006419
ABO_Sun	Hospitalized_Covid	Weighted median	17	0.0955806	0.0174999	0
ABO_Sun	Hospitalized_Covid	Inverse variance weighted	17	0.0805213	0.0142385	0
ABO_Sun	Hospitalized_Covid	IVW radial	17	0.0805764	0.0142218	0
ABO_Sun	Hospitalized_Covid	Inverse variance weighted (multiplicative random effects)	17	0.0805213	0.0142385	0
ABO_Sun	Hospitalized_Covid	Inverse variance weighted (fixed effects)	17	0.0805213	0.0135853	0
ABO_Sun	Hospitalized_Covid	Weighted mode	17	0.0918109	0.0166307	4.65e-05
LCTL_Sun	Hospitalized_Covid	Maximum likelihood	39	-0.0774632	0.015793	9e-07
LCTL_Sun	Hospitalized_Covid	MR Egger	39	-0.0907086	0.0306313	0.0053239
LCTL_Sun	Hospitalized_Covid	Weighted median	39	-0.0817833	0.0248759	0.0010103
LCTL_Sun	Hospitalized_Covid	Inverse variance weighted	39	-0.0769677	0.0156069	8e-07
LCTL_Sun	Hospitalized_Covid	IVW radial	39	-0.0769568	0.0124705	0
LCTL_Sun	Hospitalized_Covid	Inverse variance weighted (multiplicative random effects)	39	-0.0769677	0.012477	0
LCTL_Sun	Hospitalized_Covid	Inverse variance weighted (fixed effects)	39	-0.0769677	0.0156069	8e-07
LCTL_Sun	Hospitalized_Covid	Weighted mode	39	-0.0874254	0.0283905	0.0038421
SFTPD_Breth	Hospitalized_Covid	Maximum likelihood	6	-0.0971082	0.0271654	0.0003506
SFTPD_Breth	Hospitalized_Covid	MR Egger	6	-0.085836	0.15059	0.599167
SFTPD_Breth	Hospitalized_Covid	Weighted median	6	-0.0904663	0.0405461	0.0256682
SFTPD_Breth	Hospitalized_Covid	Inverse variance weighted	6	-0.0952426	0.0420514	0.0235183
SFTPD_Breth	Hospitalized_Covid	IVW radial	6	-0.0951553	0.042087	0.0237642
SFTPD_Breth	Hospitalized_Covid	Inverse variance weighted (multiplicative random effects)	6	-0.0952426	0.0420514	0.0235183
SFTPD_Breth	Hospitalized_Covid	Inverse variance weighted (fixed effects)	6	-0.0952426	0.0264593	0.0003187
SFTPD_Breth	Hospitalized_Covid	Weighted mode	6	-0.115129	0.0379223	0.0288848
SELL_Sun	Hospitalized_Covid	Maximum likelihood	24	-0.0907129	0.0178414	4e-07
SELL_Sun	Hospitalized_Covid	MR Egger	24	-0.111749	0.0276951	0.0005539
SELL_Sun	Hospitalized_Covid	Weighted median	24	-0.102896	0.0226115	5.3e-06
SELL_Sun	Hospitalized_Covid	Inverse variance weighted	24	-0.0903155	0.0176736	3e-07
SELL_Sun	Hospitalized_Covid	IVW radial	24	-0.0903607	0.015868	0
SELL_Sun	Hospitalized_Covid	Inverse variance weighted (multiplicative random effects)	24	-0.0903155	0.0158913	0
SELL_Sun	Hospitalized_Covid	Inverse variance weighted (fixed effects)	24	-0.0903155	0.0176736	3e-07
SELL_Sun	Hospitalized_Covid	Weighted mode	24	-0.105595	0.0219211	7.35e-05
SELE_Folk	Hospitalized_Covid	Maximum likelihood	16	-0.11272	0.0206847	1e-07
SELE_Folk	Hospitalized_Covid	MR Egger	16	-0.141226	0.0462137	0.0085484
SELE_Folk	Hospitalized_Covid	Weighted median	16	-0.141127	0.0269755	2e-07
SELE_Folk	Hospitalized_Covid	Inverse variance weighted	16	-0.10888	0.0235096	3.6e-06
SELE_Folk	Hospitalized_Covid	IVW radial	16	-0.109872	0.0232379	2.3e-06
SELE_Folk	Hospitalized_Covid	Inverse variance weighted (multiplicative random effects)	16	-0.10888	0.0235096	3.6e-06
SELE_Folk	Hospitalized_Covid	Inverse variance weighted (fixed effects)	16	-0.10888	0.0198453	0
SELE_Folk	Hospitalized_Covid	Weighted mode	16	-0.143918	0.0261089	5.97e-05
KEL_Sun	Hospitalized_Covid	Maximum likelihood	17	-0.119306	0.0295748	5.48e-05
KEL_Sun	Hospitalized_Covid	MR Egger	17	-0.219247	0.0676681	0.0054944
KEL_Sun	Hospitalized_Covid	Weighted median	17	-0.175148	0.0412138	2.14e-05
KEL_Sun	Hospitalized_Covid	Inverse variance weighted	17	-0.11815	0.0346321	0.0006459
KEL_Sun	Hospitalized_Covid	IVW radial	17	-0.118375	0.0346117	0.000626
KEL_Sun	Hospitalized_Covid	Inverse variance weighted (multiplicative random effects)	17	-0.11815	0.0346321	0.0006459
KEL_Sun	Hospitalized_Covid	Inverse variance weighted (fixed effects)	17	-0.11815	0.0287695	4.01e-05
KEL_Sun	Hospitalized_Covid	Weighted mode	17	-0.19532	0.0425145	0.0002993
SELE_Scal	Hospitalized_Covid	Maximum likelihood	50	-0.12185	0.0219562	0
SELE_Scal	Hospitalized_Covid	MR Egger	50	-0.139025	0.0353594	0.0002703
SELE_Scal	Hospitalized_Covid	Weighted median	50	-0.148956	0.0299822	7e-07
SELE_Scal	Hospitalized_Covid	Inverse variance weighted	50	-0.12243	0.0242353	4e-07
SELE_Scal	Hospitalized_Covid	IVW radial	50	-0.122447	0.0242287	4e-07
SELE_Scal	Hospitalized_Covid	Inverse variance weighted (multiplicative random effects)	50	-0.12243	0.0242353	4e-07
SELE_Scal	Hospitalized_Covid	Inverse variance weighted (fixed effects)	50	-0.12243	0.0218373	0
SELE_Scal	Hospitalized_Covid	Weighted mode	50	-0.148782	0.0255246	4e-07
SELE_Breth	Hospitalized_Covid	Maximum likelihood	6	-0.13399	0.0301101	8.6e-06
SELE_Breth	Hospitalized_Covid	MR Egger	6	-0.219295	0.0822593	0.0560448
SELE_Breth	Hospitalized_Covid	Weighted median	6	-0.167656	0.0348531	1.5e-06
SELE_Breth	Hospitalized_Covid	Inverse variance weighted	6	-0.128902	0.0456345	0.004733
SELE_Breth	Hospitalized_Covid	IVW radial	6	-0.129657	0.045429	0.0043164
SELE_Breth	Hospitalized_Covid	Inverse variance weighted (multiplicative random effects)	6	-0.128902	0.0456345	0.004733
SELE_Breth	Hospitalized_Covid	Inverse variance weighted (fixed effects)	6	-0.128902	0.0286216	6.7e-06
SELE_Breth	Hospitalized_Covid	Weighted mode	6	-0.164685	0.0374496	0.0070383
ATP2A3_Sun	Hospitalized_Covid	Maximum likelihood	16	-0.155431	0.040451	0.0001218
ATP2A3_Sun	Hospitalized_Covid	MR Egger	16	-0.0445504	0.0918243	0.63506
ATP2A3_Sun	Hospitalized_Covid	Weighted median	16	-0.140359	0.055079	0.0108242
ATP2A3_Sun	Hospitalized_Covid	Inverse variance weighted	16	-0.154568	0.0387974	6.78e-05
ATP2A3_Sun	Hospitalized_Covid	IVW radial	16	-0.154709	0.036512	2.26e-05
ATP2A3_Sun	Hospitalized_Covid	Inverse variance weighted (multiplicative random effects)	16	-0.154568	0.0364666	2.25e-05
ATP2A3_Sun	Hospitalized_Covid	Inverse variance weighted (fixed effects)	16	-0.154568	0.0387974	6.78e-05
ATP2A3_Sun	Hospitalized_Covid	Weighted mode	16	-0.177619	0.0916891	0.0717883
PECAM1_Scal	Hospitalized_Covid	Maximum likelihood	29	-0.228538	0.0360934	0
PECAM1_Scal	Hospitalized_Covid	MR Egger	29	-0.22174	0.056787	0.0005691
PECAM1_Scal	Hospitalized_Covid	Weighted median	29	-0.256189	0.0480904	1e-07
PECAM1_Scal	Hospitalized_Covid	Inverse variance weighted	29	-0.230369	0.0357361	0
PECAM1_Scal	Hospitalized_Covid	IVW radial	29	-0.230394	0.033434	0
PECAM1_Scal	Hospitalized_Covid	Inverse variance weighted (multiplicative random effects)	29	-0.230369	0.0334412	0
PECAM1_Scal	Hospitalized_Covid	Inverse variance weighted (fixed effects)	29	-0.230369	0.0357361	0
PECAM1_Scal	Hospitalized_Covid	Weighted mode	29	-0.251914	0.0437415	3.5e-06

## Sheet: Sensitivity_severe
Exposure	Outcome	Method	SNPs	BETA	SE	P
GCNT4_Sun	Severe_Covid	Maximum likelihood	16	0.313173	0.0465795	0
GCNT4_Sun	Severe_Covid	MR Egger	16	0.187815	0.128444	0.165763
GCNT4_Sun	Severe_Covid	Simple median	16	0.289656	0.0744685	0.0001004
GCNT4_Sun	Severe_Covid	Weighted median	16	0.321857	0.0616441	2e-07
GCNT4_Sun	Severe_Covid	Inverse variance weighted	16	0.302071	0.0529558	0
GCNT4_Sun	Severe_Covid	IVW radial	16	0.302464	0.0527919	0
GCNT4_Sun	Severe_Covid	Inverse variance weighted (multiplicative random effects)	16	0.302071	0.0529558	0
GCNT4_Sun	Severe_Covid	Inverse variance weighted (fixed effects)	16	0.302071	0.0444854	0
GCNT4_Sun	Severe_Covid	Simple mode	16	0.317367	0.109922	0.0112837
GCNT4_Sun	Severe_Covid	Weighted mode	16	0.327828	0.0643927	0.0001328
RAB14_Sun	Severe_Covid	Maximum likelihood	27	0.20395	0.030035	0
RAB14_Sun	Severe_Covid	MR Egger	27	0.230294	0.0797095	0.0078675
RAB14_Sun	Severe_Covid	Simple median	27	0.199063	0.0584656	0.0006621
RAB14_Sun	Severe_Covid	Weighted median	27	0.204642	0.0414365	8e-07
RAB14_Sun	Severe_Covid	Inverse variance weighted	27	0.200682	0.0419069	1.7e-06
RAB14_Sun	Severe_Covid	IVW radial	27	0.200801	0.0419048	1.7e-06
RAB14_Sun	Severe_Covid	Inverse variance weighted (multiplicative random effects)	27	0.200682	0.0419069	1.7e-06
RAB14_Sun	Severe_Covid	Inverse variance weighted (fixed effects)	27	0.200682	0.0293816	0
RAB14_Sun	Severe_Covid	Simple mode	27	0.144948	0.0930841	0.13152
RAB14_Sun	Severe_Covid	Weighted mode	27	0.20269	0.0377966	1.29e-05
C1GALT1C1_Sun	Severe_Covid	Maximum likelihood	25	0.149328	0.0412985	0.0002994
C1GALT1C1_Sun	Severe_Covid	MR Egger	25	0.289674	0.0859521	0.0026426
C1GALT1C1_Sun	Severe_Covid	Simple median	25	0.0638839	0.0740666	0.388402
C1GALT1C1_Sun	Severe_Covid	Weighted median	25	0.233391	0.0628497	0.0002044
C1GALT1C1_Sun	Severe_Covid	Inverse variance weighted	25	0.143977	0.0489361	0.0032594
C1GALT1C1_Sun	Severe_Covid	IVW radial	25	0.144185	0.0489786	0.0032417
C1GALT1C1_Sun	Severe_Covid	Inverse variance weighted (multiplicative random effects)	25	0.143977	0.0489361	0.0032594
C1GALT1C1_Sun	Severe_Covid	Inverse variance weighted (fixed effects)	25	0.143977	0.0403486	0.0003593
C1GALT1C1_Sun	Severe_Covid	Simple mode	25	0.28464	0.150017	0.0698722
C1GALT1C1_Sun	Severe_Covid	Weighted mode	25	0.294375	0.0698491	0.0003061
CD207_Sun	Severe_Covid	Maximum likelihood	23	0.168014	0.0326926	3e-07
CD207_Sun	Severe_Covid	MR Egger	23	0.147424	0.0605422	0.0238926
CD207_Sun	Severe_Covid	Simple median	23	0.139515	0.0600307	0.0201218
CD207_Sun	Severe_Covid	Weighted median	23	0.186691	0.0431783	1.53e-05
CD207_Sun	Severe_Covid	Inverse variance weighted	23	0.165137	0.0338513	1.1e-06
CD207_Sun	Severe_Covid	IVW radial	23	0.165231	0.0338226	1e-06
CD207_Sun	Severe_Covid	Inverse variance weighted (multiplicative random effects)	23	0.165137	0.0338513	1.1e-06
CD207_Sun	Severe_Covid	Inverse variance weighted (fixed effects)	23	0.165137	0.0322573	3e-07
CD207_Sun	Severe_Covid	Simple mode	23	0.137292	0.0972808	0.172144
CD207_Sun	Severe_Covid	Weighted mode	23	0.186418	0.0443355	0.000366
ABO_Sun	Severe_Covid	Maximum likelihood	29	0.118533	0.021342	0
ABO_Sun	Severe_Covid	MR Egger	29	0.119892	0.036067	0.0025594
ABO_Sun	Severe_Covid	Simple median	29	0.0625705	0.0436776	0.151986
ABO_Sun	Severe_Covid	Weighted median	29	0.120485	0.0284151	2.23e-05
ABO_Sun	Severe_Covid	Inverse variance weighted	29	0.117823	0.0235807	6e-07
ABO_Sun	Severe_Covid	IVW radial	29	0.117862	0.0235227	5e-07
ABO_Sun	Severe_Covid	Inverse variance weighted (multiplicative random effects)	29	0.117823	0.0235807	6e-07
ABO_Sun	Severe_Covid	Inverse variance weighted (fixed effects)	29	0.117823	0.0211691	0
ABO_Sun	Severe_Covid	Simple mode	29	0.047948	0.0670882	0.48071
ABO_Sun	Severe_Covid	Weighted mode	29	0.120513	0.0264509	9.32e-05
SELE_Sliz	Severe_Covid	Maximum likelihood	64	-0.108409	0.0256565	2.39e-05
SELE_Sliz	Severe_Covid	MR Egger	64	-0.167931	0.0512768	0.0017317
SELE_Sliz	Severe_Covid	Simple median	64	-0.0816608	0.0472626	0.0840222
SELE_Sliz	Severe_Covid	Weighted median	64	-0.170149	0.040672	2.87e-05
SELE_Sliz	Severe_Covid	Inverse variance weighted	64	-0.107959	0.0293192	0.0002312
SELE_Sliz	Severe_Covid	IVW radial	64	-0.108101	0.0293208	0.000227
SELE_Sliz	Severe_Covid	Inverse variance weighted (multiplicative random effects)	64	-0.107959	0.0293192	0.0002312
SELE_Sliz	Severe_Covid	Inverse variance weighted (fixed effects)	64	-0.107959	0.0252267	1.87e-05
SELE_Sliz	Severe_Covid	Simple mode	64	-0.167522	0.0949269	0.0824524
SELE_Sliz	Severe_Covid	Weighted mode	64	-0.171637	0.0401484	6.6e-05
SELL_Sun	Severe_Covid	Maximum likelihood	24	-0.127472	0.0286795	8.8e-06
SELL_Sun	Severe_Covid	MR Egger	24	-0.156655	0.0455802	0.0023543
SELL_Sun	Severe_Covid	Simple median	24	-0.135879	0.0605394	0.0248018
SELL_Sun	Severe_Covid	Weighted median	24	-0.163081	0.0346568	2.5e-06
SELL_Sun	Severe_Covid	Inverse variance weighted	24	-0.126469	0.0289349	1.24e-05
SELL_Sun	Severe_Covid	IVW radial	24	-0.126566	0.0289119	1.2e-05
SELL_Sun	Severe_Covid	Inverse variance weighted (multiplicative random effects)	24	-0.126469	0.0289349	1.24e-05
SELL_Sun	Severe_Covid	Inverse variance weighted (fixed effects)	24	-0.126469	0.0283867	8.4e-06
SELL_Sun	Severe_Covid	Simple mode	24	-0.205249	0.110326	0.0756646
SELL_Sun	Severe_Covid	Weighted mode	24	-0.168132	0.0335743	4.58e-05
SELE_Scal	Severe_Covid	Maximum likelihood	6	-0.242132	0.047099	3e-07
SELE_Scal	Severe_Covid	MR Egger	6	-0.241803	0.060218	0.0159243
SELE_Scal	Severe_Covid	Simple median	6	-0.156182	0.24292	0.520265
SELE_Scal	Severe_Covid	Weighted median	6	-0.231617	0.0488933	2.2e-06
SELE_Scal	Severe_Covid	Inverse variance weighted	6	-0.242039	0.0470007	3e-07
SELE_Scal	Severe_Covid	IVW radial	6	-0.242013	0.0309116	0
SELE_Scal	Severe_Covid	Inverse variance weighted (multiplicative random effects)	6	-0.242039	0.030934	0
SELE_Scal	Severe_Covid	Inverse variance weighted (fixed effects)	6	-0.242039	0.0470007	3e-07
SELE_Scal	Severe_Covid	Simple mode	6	-0.159009	0.115517	0.227113
SELE_Scal	Severe_Covid	Weighted mode	6	-0.220929	0.0515233	0.0078043
sICAM1_Sliz	Severe_Covid	Maximum likelihood	31	-0.174481	0.0419126	3.14e-05
sICAM1_Sliz	Severe_Covid	MR Egger	31	-0.191441	0.0817901	0.0263378
sICAM1_Sliz	Severe_Covid	Simple median	31	-0.15698	0.0726841	0.0307914
sICAM1_Sliz	Severe_Covid	Weighted median	31	-0.17132	0.0669974	0.0105546
sICAM1_Sliz	Severe_Covid	Inverse variance weighted	31	-0.172311	0.0460627	0.0001834
sICAM1_Sliz	Severe_Covid	IVW radial	31	-0.172139	0.0461189	0.0001896
sICAM1_Sliz	Severe_Covid	Inverse variance weighted (multiplicative random effects)	31	-0.172311	0.0460627	0.0001834
sICAM1_Sliz	Severe_Covid	Inverse variance weighted (fixed effects)	31	-0.172311	0.0409906	2.63e-05
sICAM1_Sliz	Severe_Covid	Simple mode	31	-0.101668	0.118322	0.397015
sICAM1_Sliz	Severe_Covid	Weighted mode	31	-0.206838	0.0797556	0.0145528
SELE_Folk	Severe_Covid	Maximum likelihood	16	-0.187931	0.0306372	0
SELE_Folk	Severe_Covid	MR Egger	16	-0.107468	0.0582633	0.0863674
SELE_Folk	Severe_Covid	Simple median	16	-0.22359	0.0579201	0.0001132
SELE_Folk	Severe_Covid	Weighted median	16	-0.180693	0.0375302	1.5e-06
SELE_Folk	Severe_Covid	Inverse variance weighted	16	-0.186493	0.030034	0
SELE_Folk	Severe_Covid	IVW radial	16	-0.186882	0.0249756	0
SELE_Folk	Severe_Covid	Inverse variance weighted (multiplicative random effects)	16	-0.186493	0.0250606	0
SELE_Folk	Severe_Covid	Inverse variance weighted (fixed effects)	16	-0.186493	0.030034	0
SELE_Folk	Severe_Covid	Simple mode	16	-0.208107	0.0748129	0.0139659
SELE_Folk	Severe_Covid	Weighted mode	16	-0.18397	0.0372553	0.0001786
SELE_Breth	Severe_Covid	Maximum likelihood	6	-0.207384	0.0489833	2.3e-05
SELE_Breth	Severe_Covid	MR Egger	6	-0.26345	0.136451	0.12571
SELE_Breth	Severe_Covid	Simple median	6	-0.129029	0.0715262	0.0712413
SELE_Breth	Severe_Covid	Weighted median	6	-0.205876	0.0563084	0.000256
SELE_Breth	Severe_Covid	Inverse variance weighted	6	-0.199266	0.0661326	0.0025857
SELE_Breth	Severe_Covid	IVW radial	6	-0.201194	0.0657574	0.002216
SELE_Breth	Severe_Covid	Inverse variance weighted (multiplicative random effects)	6	-0.199266	0.0661326	0.0025857
SELE_Breth	Severe_Covid	Inverse variance weighted (fixed effects)	6	-0.199266	0.0463311	1.7e-05
SELE_Breth	Severe_Covid	Simple mode	6	-0.0022708	0.127557	0.986486
SELE_Breth	Severe_Covid	Weighted mode	6	-0.235928	0.0593839	0.0106051
PECAM1_Folk	Severe_Covid	Maximum likelihood	8	-0.268854	0.0563677	1.8e-06
PECAM1_Folk	Severe_Covid	MR Egger	8	-0.170903	0.143209	0.277762
PECAM1_Folk	Severe_Covid	Simple median	8	-0.236034	0.0830568	0.0044855
PECAM1_Folk	Severe_Covid	Weighted median	8	-0.348978	0.0736594	2.2e-06
PECAM1_Folk	Severe_Covid	Inverse variance weighted	8	-0.262997	0.0554202	2.1e-06
PECAM1_Folk	Severe_Covid	IVW radial	8	-0.264612	0.055452	1.8e-06
PECAM1_Folk	Severe_Covid	Inverse variance weighted (multiplicative random effects)	8	-0.262997	0.0554202	2.1e-06
PECAM1_Folk	Severe_Covid	Inverse variance weighted (fixed effects)	8	-0.262997	0.0537016	1e-06
PECAM1_Folk	Severe_Covid	Simple mode	8	-0.107731	0.129778	0.433867
PECAM1_Folk	Severe_Covid	Weighted mode	8	-0.341863	0.0866235	0.0055566
PECAM1_Scal	Severe_Covid	Maximum likelihood	31	-0.311926	0.0520374	0
PECAM1_Scal	Severe_Covid	MR Egger	31	-0.314524	0.0865623	0.0010713
PECAM1_Scal	Severe_Covid	Simple median	31	-0.322049	0.105649	0.0023015
PECAM1_Scal	Severe_Covid	Weighted median	31	-0.317648	0.066826	2e-06
PECAM1_Scal	Severe_Covid	Inverse variance weighted	31	-0.314391	0.055848	0
PECAM1_Scal	Severe_Covid	IVW radial	31	-0.314392	0.0558804	0
PECAM1_Scal	Severe_Covid	Inverse variance weighted (multiplicative random effects)	31	-0.314391	0.055848	0
PECAM1_Scal	Severe_Covid	Inverse variance weighted (fixed effects)	31	-0.314391	0.0515646	0
PECAM1_Scal	Severe_Covid	Simple mode	31	-0.268732	0.168194	0.12058
PECAM1_Scal	Severe_Covid	Weighted mode	31	-0.315885	0.0636427	2.58e-05

## Sheet: Sensitivity_cis_SNP
	Outcome - Hospitalization as a result of COVID-19
	Protein (exposure)	Beta	SE	p value	SNPs
	ABO_Sun	0.0805179	0.0136131	3.32392e-09	17
	SFTPD_Breth	-0.107873	0.0267891	5.65518e-05	6
	SELE_Scal	0.0887286	0.30449	0.770745	2
	Outcome - Severe COVID-19
	Protein (exposure)	Beta	SE	p value	SNPs
	ABO_Sun	0.130077	0.0221451	4.25793e-09	18
	SELE_Scal	0.0887286	0.30449	0.770745	2
	SELE_Sliz	0.20732	0.325829	0.524591	1
	sICAM1_Sliz	-0.138612	0.0642886	0.0310768	18

## Sheet: Sensitivity_BMI
Analyes with BMI as the exposure of interest
	Exposure - Body Mass Index
	Protein (outcome)	Beta	SE	p value	SNPs	OR	Lower 95% CI	Upper 95% CI	q value
	SELE_Scal	0.144462	0.021371	0	1212	1.15542	1.11353	1.1973	0
	C1GALT1C1_Sun	-0.197586	0.0556856	0.0003878	1213	0.82071	0.711566	0.929853	0.0026343
	SELE_Folk	0.222945	0.063419	0.000439	1070	1.24975	1.12545	1.37405	0.0026343
	KEL_Sun	0.169565	0.0558347	0.0023901	1208	1.18479	1.07535	1.29423	0.0107554
	SELL_Sun	0.146941	0.0557965	0.0084508	1207	1.15829	1.04892	1.26765	0.0304227
	RAB14_Sun	-0.132428	0.0557352	0.0175005	1210	0.875966	0.766725	0.985207	0.0483472
	SFTPD_Breth	-0.195426	0.0831796	0.0188017	1196	0.822484	0.659452	0.985516	0.0483472
	ABO_Sun	-0.105378	0.0557531	0.0587471	1210	0.899984	0.790708	1.00926	0.132181
	SELE_Breth	0.138603	0.0763219	0.0693659	1194	1.14867	0.999077	1.29826	0.138732
	GCNT4_Sun	0.0972919	0.0557431	0.080922	1213	1.10218	0.992926	1.21144	0.14566
	FAAH2_Sun	-0.0870081	0.0557867	0.118841	1207	0.91667	0.807328	1.02601	0.194467
	CD207_Sun	-0.0731146	0.0558458	0.190459	1206	0.929494	0.820036	1.03895	0.285689
	PECAM1_Scal	0.0266069	0.0214015	0.213785	1210	1.02696	0.985017	1.06891	0.29601
	ATP2A3_Sun	-0.0596846	0.0557264	0.284157	1210	0.942062	0.832838	1.05129	0.365345
	PECAM1_Folk	0.0626363	0.0633152	0.322528	1075	1.06464	0.940542	1.18874	0.387034
	sICAM1_Sliz	0.0403911	0.0448183	0.367471	1209	1.04122	0.953374	1.12906	0.413405
	SELE_Sliz	-0.020286	0.0449028	0.65143	1213	0.979918	0.891909	1.06793	0.689749
	LCTL_Sun	0.0209446	0.0556499	0.706646	1214	1.02117	0.912092	1.13024	0.706646
Analyses with BMI as the outcome of interest
	Outcome - Body Mass Index
	Protein (exposure)	Beta	SE	p value	SNPs	OR	Lower 95% CI	Upper 95% CI	q value
	LCTL_Sun	0.013077	0.0016736	0	25	1.01316	1.00988	1.01644	0
	SELE_Sliz	-0.0049771	0.0016171	0.0020859	42	0.995035	0.991866	0.998205	0.0166869
	SFTPD_Breth	0.006671	0.0024509	0.0064923	7	1.00669	1.00189	1.0115	0.0346254
	PECAM1_Scal	-0.0089042	0.0034097	0.009016	18	0.991135	0.984452	0.997818	0.0360638
	RAB14_Sun	0.0047537	0.0019353	0.0140372	10	1.00476	1.00097	1.00856	0.044919
	SELE_Scal	-0.0049379	0.0022838	0.0306085	31	0.995074	0.990598	0.999551	0.0816227
	ATP2A3_Sun	-0.0113438	0.0062846	0.0710705	6	0.98872	0.976402	1.00104	0.14666
	SELE_Folk	-0.0039451	0.002203	0.0733298	8	0.996063	0.991745	1.00038	0.14666
	KEL_Sun	-0.0046325	0.0027853	0.0962721	9	0.995378	0.989919	1.00084	0.162323
	GCNT4_Sun	0.0043124	0.002633	0.101452	10	1.00432	0.999161	1.00948	0.162323
	C1GALT1C1_Sun	0.0039362	0.0024979	0.115067	16	1.00394	0.999048	1.00884	0.16737
	ABO_Sun	0.0017167	0.0013355	0.198634	17	1.00172	0.999101	1.00434	0.264845
	CD207_Sun	0.0021865	0.0018031	0.225253	12	1.00219	0.998655	1.00572	0.277234
	SELL_Sun	-0.0020497	0.0018421	0.265835	13	0.997952	0.994342	1.00156	0.303811
	sICAM1_Sliz	-0.0028265	0.0034278	0.409612	13	0.997178	0.990459	1.0039	0.43692
	FAAH2_Sun	-0.0010882	0.003214	0.734927	6	0.998912	0.992613	1.00521	0.734927

## Sheet: F & I^2 statistics
	Marker Name	F	I^2
	FAAH2_Sun	52.2806	0.891935
	GCNT4_Sun	50.8285	0.884105
	CD207_Sun	95.114	0.968783
	RAB14_Sun	94.9925	0.96817
	C1GALT1C1_Sun	42.2548	0.917945
	ABO_Sun	443.924	0.993494
	LCTL_Sun	67.1866	0.950201
	SFTPD_Breth	70.3667	0.886948
	SELL_Sun	124.773	0.983007
	SELE_Folk	107.32	0.968754
	KEL_Sun	48.584	0.922097
	SELE_Scal	200.609	0.990226
	SELE_Breth	81.1054	0.963484
	ATP2A3_Sun	25.5497	0.786717
	PECAM1_Scal	109.033	0.976443
	SELE_Sliz	69.7827	0.954903
	sICAM1_Sliz	42.3141	0.866574
	PECAM1_Folk	136.403	0.996797

## Sheet: Sig_Covid_Outcome_Hosp
Analyses with COVID as the outcome of interest
Exposure	Outcome	Beta	StandardError	Pvalue	SNPs	study	Beta_exponent	LowerCI	UpperCI	AdjustedPvalue	Log_Beta	Log_LowerCI	Log_UpperCI
FAAH2_Sun	Hospitalized_COVID	0.170849	0.0325545	1.53681e-07	13	Sun	1.18631	1.1225	1.25012	0.000130986	0.170849	0.115563	0.223238
GCNT4_Sun	Hospitalized_COVID	0.148597	0.0277033	8.145e-08	18	Sun	1.16021	1.10591	1.2145	8.6777e-05	0.148597	0.100666	0.194336
CD207_Sun	Hospitalized_COVID	0.107033	0.0190581	1.95235e-08	24	Sun	1.11297	1.07562	1.15032	3.59378e-05	0.107033	0.0728945	0.140044
RAB14_Sun	Hospitalized_COVID	0.1028	0.0186868	3.7717e-08	24	Sun	1.10827	1.07164	1.1449	5.29219e-05	0.1028	0.0691935	0.135314
C1GALT1C1_Sun	Hospitalized_COVID	0.0985208	0.0240052	4.05825e-05	26	Sun	1.10354	1.05649	1.15059	0.0247067	0.0985208	0.0549494	0.140273
ABO_Sun	Hospitalized_COVID	0.0688477	0.0130631	1.36114e-07	29	Sun	1.07127	1.04567	1.09688	0.000128903	0.0688477	0.0446572	0.0924668
LCTL_Sun	Hospitalized_COVID	-0.0749364	0.015579	1.50871e-06	40	Sun	0.927802	0.897268	0.958337	0.00107159	-0.0749364	-0.108401	-0.0425554
SFTPD_Breth	Hospitalized_COVID	-0.0812006	0.0203043	6.35615e-05	16	Breth	0.922009	0.882212	0.961805	0.0361166	-0.0812006	-0.125323	-0.0389434
SELL_Sun	Hospitalized_COVID	-0.0903463	0.0177619	3.64704e-07	24	Sun	0.913615	0.878801	0.948428	0.000282586	-0.0903463	-0.129196	-0.0529493
SELE_Folk	Hospitalized_COVID	-0.109679	0.0200285	4.3464e-08	16	Folk	0.896122	0.856866	0.935378	5.29219e-05	-0.109679	-0.154474	-0.066805
KEL_Sun	Hospitalized_COVID	-0.110855	0.0283165	9.04574e-05	18	Sun	0.895069	0.839568	0.950569	0.0453522	-0.110855	-0.174868	-0.0506947
SELE_Scal	Hospitalized_COVID	-0.122421	0.0218496	2.10823e-08	50	Scallop	0.884776	0.841951	0.927601	3.59378e-05	-0.122421	-0.172034	-0.0751536
SELE_Breth	Hospitalized_COVID	-0.129421	0.0290682	8.49406e-06	6	Breth	0.878604	0.82163	0.935578	0.00556898	-0.129421	-0.196465	-0.0665911
ATP2A3_Sun	Hospitalized_COVID	-0.154695	0.0394999	8.99009e-05	16	Sun	0.856676	0.779257	0.934096	0.0453522	-0.154695	-0.249415	-0.0681758
PECAM1_Scal	Hospitalized_COVID	-0.227638	0.0358046	2.04687e-10	30	Scallop	0.796412	0.726236	0.86659	1.74459e-06	-0.227638	-0.319881	-0.14319
Analyses with COVID as the exposure of interest
Exposure	Outcome	Beta	StandardError	Pvalue	SNPs	study	Beta_exponent	LowerCI	UpperCI	AdjustedPvalue	Log_Beta	Log_LowerCI	Log_UpperCI
Hospitalized_COVID	FAAH2_Sun	0.0695502	0.0455258	0.126584	25	Sun	1.07203	0.982795	1.16126	0.675115	0.0695502	-0.0173544	0.149503
Hospitalized_COVID	KEL_Sun	-0.0740276	0.0476466	0.12026	24	Sun	0.928646	0.835259	1.02203	0.675115	-0.0740276	-0.180014	0.0217942
Hospitalized_COVID	ATP2A3_Sun	0.0771936	0.0448081	0.0849322	26	Sun	1.08025	0.992427	1.16807	0.675115	0.0771936	-0.0076015	0.155357
Hospitalized_COVID	RAB14_Sun	0.0545545	0.0454148	0.229654	25	Sun	1.05607	0.967057	1.14508	0.685421	0.0545545	-0.0334978	0.135477
Hospitalized_COVID	SFTPD_Breth	0.0737159	0.0627474	0.240073	27	Breth	1.0765	0.953516	1.19949	0.685421	0.0737159	-0.047599	0.181893
Hospitalized_COVID	PECAM1_Scal	0.0195458	0.0172448	0.257033	25	Scallop	1.01974	0.985938	1.05354	0.685421	0.0195458	-0.0141615	0.0521539
Hospitalized_COVID	CD207_Sun	0.0447156	0.0454345	0.325028	25	Sun	1.04573	0.956679	1.13478	0.689608	0.0447156	-0.0442876	0.126441
Hospitalized_COVID	ABO_Sun	0.0429665	0.0454809	0.344804	25	Sun	1.0439	0.95476	1.13305	0.689608	0.0429665	-0.0462949	0.124909
Hospitalized_COVID	C1GALT1C1_Sun	-0.0371665	0.0455702	0.414735	25	Sun	0.963516	0.874198	1.05283	0.735759	-0.0371665	-0.134448	0.0514849
Hospitalized_COVID	LCTL_Sun	0.0239765	0.0454479	0.597804	25	Sun	1.02427	0.935188	1.11334	0.735759	0.0239765	-0.0670073	0.107368
Hospitalized_COVID	SELE_Scal	-0.0098164	0.0172131	0.568484	25	Scallop	0.990232	0.956494	1.02397	0.735759	-0.0098164	-0.0444808	0.0236866
Hospitalized_COVID	SELE_Breth	0.0403437	0.0571367	0.480131	28	Breth	1.04117	0.929181	1.15316	0.735759	0.0403437	-0.0734521	0.142503
Hospitalized_COVID	GCNT4_Sun	-0.0017514	0.0454348	0.969252	25	Sun	0.99825	0.909198	1.0873	0.998275	-0.0017513	-0.0951924	0.0836998
Hospitalized_COVID	SELL_Sun	-9.82e-05	0.0454268	0.998275	25	Sun	0.999902	0.910865	1.08894	0.998275	-9.82e-05	-0.0933603	0.0852032
Hospitalized_COVID	SELE_Folk	-0.0036094	0.0557638	0.948391	17	Folk	0.996397	0.8871	1.10569	0.998275	-0.0036095	-0.119798	0.100473

## Sheet: All_Covid_Outcome_Hosp
Exposure	Outcome	bxy	se	p	nsnp	study	Beta_exponent	LCI	UCI	qvalue
PECAM-1	Hospitalized_COVID	-0.227638	0.0358046	0	30	Scallop	0.796412	0.726236	0.86659	1.74459e-06
FAM96A	Hospitalized_COVID	0.112847	0.0195601	0	23	Sun	1.11946	1.08112	1.1578	2.26234e-05
CD207	Hospitalized_COVID	0.107033	0.0190581	0	24	Sun	1.11297	1.07562	1.15032	3.59378e-05
SELE	Hospitalized_COVID	-0.122421	0.0218496	0	50	Scallop	0.884776	0.841951	0.927601	3.59378e-05
RAB14	Hospitalized_COVID	0.1028	0.0186868	0	24	Sun	1.10827	1.07164	1.1449	5.29219e-05
SELE	Hospitalized_COVID	-0.109679	0.0200285	0	16	Folk	0.896122	0.856866	0.935378	5.29219e-05
GCNT4	Hospitalized_COVID	0.148597	0.0277033	1e-07	18	Sun	1.16021	1.10591	1.2145	8.6777e-05
ABO	Hospitalized_COVID	0.0688477	0.0130631	1e-07	29	Sun	1.07127	1.04567	1.09688	0.000128903
FAAH2	Hospitalized_COVID	0.170849	0.0325545	2e-07	13	Sun	1.18631	1.1225	1.25012	0.000130986
SELL	Hospitalized_COVID	-0.0903463	0.0177619	4e-07	24	Sun	0.913615	0.878801	0.948428	0.000282586
LCTL	Hospitalized_COVID	-0.0749364	0.015579	1.5e-06	40	Sun	0.927802	0.897268	0.958337	0.00107159
SELE	Hospitalized_COVID	-0.129421	0.0290682	8.5e-06	6	Breth	0.878604	0.82163	0.935578	0.00556898
C1GALT1C1	Hospitalized_COVID	0.0985208	0.0240052	4.06e-05	26	Sun	1.10354	1.05649	1.15059	0.0247067
SFTPD	Hospitalized_COVID	-0.0812006	0.0203043	6.36e-05	16	Breth	0.922009	0.882212	0.961805	0.0361165
ATP2A3	Hospitalized_COVID	-0.154695	0.0394999	8.99e-05	16	Sun	0.856676	0.779257	0.934096	0.0453522
KEL	Hospitalized_COVID	-0.110855	0.0283165	9.05e-05	18	Sun	0.895069	0.839568	0.950569	0.0453522
IL-6RA	Hospitalized_COVID	-0.0582321	0.0150846	0.0001132	52	Scallop	0.943431	0.913865	0.972997	0.0536105
ERBB3	Hospitalized_COVID	0.0641965	0.0166993	0.0001209	13	Enroth	1.0663	1.03357	1.09903	0.054239
MIP1b.data.gz	Hospitalized_COVID	-0.0683894	0.0182069	0.0001725	87	Ahol	0.933897	0.898211	0.969582	0.0700056
TPT1	Hospitalized_COVID	0.125337	0.0347209	0.0003064	14	Sun	1.13353	1.06548	1.20158	0.118697
IL6ST	Hospitalized_COVID	-0.0467928	0.0134284	0.0004928	29	Sun	0.954285	0.927965	0.980605	0.161562
RBP7	Hospitalized_COVID	-0.190015	0.0543873	0.0004763	9	Sun	0.826947	0.720348	0.933546	0.161562
CTF1	Hospitalized_COVID	0.0669213	0.0195369	0.0006139	18	Sun	1.06921	1.03092	1.1075	0.185903
IL6R	Hospitalized_COVID	-0.045803	0.0134397	0.0006543	26	Sun	0.95523	0.928888	0.981572	0.185903
VIT	Hospitalized_COVID	0.0797036	0.0232569	0.0006101	16	Sun	1.08297	1.03738	1.12855	0.185903
THSD7A	Hospitalized_COVID	-0.175168	0.0519443	0.0007457	6	Sun	0.839316	0.737505	0.941127	0.204926
FUT8	Hospitalized_COVID	-0.0648979	0.019457	0.0008516	27	Sun	0.937163	0.899027	0.975299	0.213486
CXCL6	Hospitalized_COVID	0.0566845	0.0172374	0.0010074	14	Hogl	1.05832	1.02454	1.09211	0.238496
TIE2	Hospitalized_COVID	0.0750811	0.0229859	0.0010893	71	Scallop	1.07797	1.03292	1.12302	0.244316
USP8	Hospitalized_COVID	0.0665432	0.0211648	0.0016662	28	Sun	1.06881	1.02732	1.11029	0.364149
PLXNC1	Hospitalized_COVID	-0.067832	0.0216713	0.0017479	28	Sun	0.934417	0.891942	0.976893	0.372435
IGDCC3	Hospitalized_COVID	-0.0778136	0.0250835	0.001921	19	Sun	0.925137	0.875973	0.974301	0.390095
RMDN3	Hospitalized_COVID	0.0840992	0.0271114	0.0019223	12	Sun	1.08774	1.0346	1.14088	0.390095
SCGB1C1	Hospitalized_COVID	-0.0929351	0.0302345	0.0021134	13	Sun	0.911253	0.851993	0.970512	0.409614
ARFIP2	Hospitalized_COVID	-0.143137	0.0469212	0.002284	13	Sun	0.866635	0.77467	0.958601	0.421206
EVI2B	Hospitalized_COVID	0.19004	0.0623995	0.0023227	7	Sun	1.2093	1.08699	1.3316	0.421206
CTSB	Hospitalized_COVID	0.110581	0.0366467	0.0025487	3	Suhre	1.11693	1.0451	1.18875	0.441958
OAZ1	Hospitalized_COVID	-0.108046	0.03616	0.0028082	14	Sun	0.897586	0.826713	0.96846	0.462532
PLA2G16	Hospitalized_COVID	-0.0966908	0.0323759	0.0028219	16	Sun	0.907837	0.84438	0.971293	0.462532
CCL25	Hospitalized_COVID	0.0639051	0.0218448	0.00344	21	Sun	1.06599	1.02318	1.10881	0.498376
CLEC7A	Hospitalized_COVID	0.135722	0.0464085	0.0034499	11	Sun	1.14536	1.0544	1.23632	0.498376
GDF11	Hospitalized_COVID	-0.130592	0.0443801	0.003255	14	Sun	0.877576	0.790591	0.964561	0.498376
IQCF1	Hospitalized_COVID	-0.0945984	0.0322967	0.0034001	13	Sun	0.909738	0.846437	0.97304	0.498376
KIR2DL2	Hospitalized_COVID	-0.12138	0.0413326	0.0033177	9	Sun	0.885697	0.804685	0.966709	0.498376
NRCAM	Hospitalized_COVID	0.114914	0.0390877	0.0032831	10	Sun	1.12178	1.04517	1.19839	0.498376
CKM	Hospitalized_COVID	-0.123162	0.0426454	0.0038765	5	Suhre	0.88412	0.800535	0.967705	0.502755
CRTAM	Hospitalized_COVID	0.212171	0.0734668	0.0038772	5	Sun	1.23636	1.09236	1.38035	0.502755
IL3RA	Hospitalized_COVID	-0.0549952	0.0190345	0.0038618	24	Sun	0.94649	0.909182	0.983797	0.502755
LYZ	Hospitalized_COVID	-0.133873	0.0463855	0.0039005	12	Sun	0.874701	0.783786	0.965617	0.502755
MMP9	Hospitalized_COVID	0.0398925	0.0137109	0.0036195	40	Sun	1.0407	1.01383	1.06757	0.502755
NRP2	Hospitalized_COVID	0.105176	0.0364946	0.0039521	15	Sun	1.11091	1.03938	1.18244	0.502755
LRRN1	Hospitalized_COVID	0.0519105	0.0180557	0.00404	22	Sun	1.05328	1.01789	1.08867	0.506374
ALPL	Hospitalized_COVID	0.116638	0.0408397	0.0042902	1	Suhre	1.12371	1.04367	1.20376	0.520831
ERBB2	Hospitalized_COVID	-0.0660304	0.0232727	0.0045504	10	Enroth	0.936102	0.890488	0.981717	0.520831
PRSS3	Hospitalized_COVID	-0.0889133	0.0313232	0.0045315	21	Sun	0.914925	0.853531	0.976318	0.520831
PCDHA7	Hospitalized_COVID	0.155558	0.0550624	0.0047262	8	Sun	1.16831	1.06039	1.27623	0.53003
ASAH1	Hospitalized_COVID	0.12302	0.0440911	0.0052687	11	Sun	1.13091	1.04449	1.21733	0.537236
CXCL6	Hospitalized_COVID	-0.0861739	0.0310937	0.0055812	27	Scallop	0.917435	0.856491	0.978378	0.537236
FIBCD1	Hospitalized_COVID	0.107302	0.0385663	0.0053978	11	Sun	1.11327	1.03768	1.18886	0.537236
GNAI3	Hospitalized_COVID	-0.0568753	0.0203083	0.0051008	26	Sun	0.944712	0.904908	0.984516	0.537236
IL17RB	Hospitalized_COVID	-0.0494273	0.0175941	0.0049647	16	Sun	0.951774	0.91729	0.986259	0.537236
IL4	Hospitalized_COVID	0.0548349	0.0194825	0.0048842	10	Enroth	1.05637	1.01818	1.09455	0.537236
MSLN	Hospitalized_COVID	0.0878868	0.0316399	0.0054742	17	Sun	1.09186	1.02985	1.15388	0.537236
NDRG4	Hospitalized_COVID	-0.16661	0.0596322	0.0052067	8	Sun	0.84653	0.729651	0.963409	0.537236
PCSK1	Hospitalized_COVID	-0.0939726	0.0337096	0.0053082	9	Sun	0.910308	0.844237	0.976379	0.537236
PRSS1	Hospitalized_COVID	-0.174101	0.0629408	0.0056729	7	Sun	0.840212	0.716848	0.963576	0.537236
SNRPF	Hospitalized_COVID	-0.164723	0.0593516	0.0055139	1	Suhre	0.848129	0.7318	0.964458	0.537236
SORT1	Hospitalized_COVID	0.0815585	0.0293177	0.0054044	6	Enroth	1.08498	1.02751	1.14244	0.537236
IL-6	Hospitalized_COVID	-0.21163	0.0771641	0.0060956	10	Scallop	0.809264	0.658022	0.960506	0.564722
MILR1	Hospitalized_COVID	0.108116	0.0396406	0.0063834	11	Sun	1.11418	1.03648	1.19187	0.567029
PDE9A	Hospitalized_COVID	-0.117572	0.0430087	0.0062632	15	Sun	0.889077	0.804779	0.973374	0.567029
TLL1	Hospitalized_COVID	0.0899395	0.0329782	0.0063866	17	Sun	1.09411	1.02947	1.15875	0.567029
CCL25	Hospitalized_COVID	-0.0399886	0.0147323	0.0066405	23	Hogl	0.9608	0.931925	0.989676	0.568562
EIF1AX	Hospitalized_COVID	0.0830013	0.0305686	0.0066227	13	Sun	1.08654	1.02663	1.14646	0.568562
GZMH	Hospitalized_COVID	0.072043	0.026517	0.0065905	6	Enroth	1.0747	1.02273	1.12667	0.568562
NOTCH1	Hospitalized_COVID	0.154701	0.0570379	0.0066827	3	Suhre	1.16731	1.05551	1.2791	0.568562
GZMK	Hospitalized_COVID	0.0923172	0.034121	0.0068185	11	Sun	1.09671	1.02984	1.16359	0.569763
C5orf38	Hospitalized_COVID	0.0429136	0.0159179	0.0070192	27	Sun	1.04385	1.01265	1.07505	0.569771
NFE2L1	Hospitalized_COVID	-0.0574795	0.0212776	0.0069046	25	Sun	0.944141	0.902437	0.985845	0.569771
SPAST	Hospitalized_COVID	0.0671441	0.0248945	0.0069936	16	Sun	1.06945	1.02066	1.11824	0.569771
CCL2	Hospitalized_COVID	0.0075925	0.0028292	0.0072832	10	Folk	1.00762	1.00208	1.01317	0.58041
MAPK13	Hospitalized_COVID	0.104588	0.039087	0.0074557	11	Sun	1.11025	1.03364	1.18686	0.58041
PDIA5	Hospitalized_COVID	0.136333	0.0508094	0.0072917	11	Sun	1.14606	1.04648	1.24565	0.58041
APOE	Hospitalized_COVID	0.0770018	0.0288983	0.0077085	18	Sun	1.08004	1.0234	1.13668	0.591905
IL12RB1	Hospitalized_COVID	-0.0548804	0.0207611	0.0082071	19	Sun	0.946598	0.905907	0.98729	0.592856
SELP	Hospitalized_COVID	-0.0846945	0.0319673	0.0080633	3	Suhre	0.918793	0.856137	0.981449	0.592856
TIGAR	Hospitalized_COVID	0.0578812	0.0219069	0.0082383	20	Sun	1.05959	1.01665	1.10253	0.592856
TNFSF15	Hospitalized_COVID	0.134889	0.0510839	0.0082774	8	Sun	1.14441	1.04429	1.24453	0.592856
YES1	Hospitalized_COVID	0.108018	0.0406809	0.007925	6	Sun	1.11407	1.03433	1.1938	0.592856
ART3	Hospitalized_COVID	0.0864532	0.0329329	0.0086616	16	Sun	1.0903	1.02575	1.15485	0.608708
BRDT	Hospitalized_COVID	-0.195776	0.076845	0.0108444	5	Sun	0.822196	0.67158	0.972813	0.608708
CD2	Hospitalized_COVID	-0.154346	0.0596363	0.0096503	7	Sun	0.856976	0.740088	0.973863	0.608708
CD209	Hospitalized_COVID	0.0967476	0.0374576	0.0097985	3	Suhre	1.10158	1.02817	1.175	0.608708
CD33	Hospitalized_COVID	0.0563373	0.0216551	0.0092798	5	Suhre	1.05795	1.01551	1.1004	0.608708
CD33	Hospitalized_COVID	0.0415025	0.0160319	0.0096327	22	Sun	1.04238	1.01095	1.0738	0.608708
CTSS	Hospitalized_COVID	-0.0662699	0.0258795	0.0104458	24	Sun	0.935878	0.885154	0.986602	0.608708
F5	Hospitalized_COVID	-0.062401	0.0238621	0.008921	8	Suhre	0.939506	0.892736	0.986276	0.608708
GJA8	Hospitalized_COVID	0.0768297	0.0296989	0.0096829	16	Sun	1.07986	1.02165	1.13807	0.608708
GRN	Hospitalized_COVID	-0.122943	0.0482463	0.0108266	3	Suhre	0.884314	0.789751	0.978877	0.608708
IL6R	Hospitalized_COVID	-0.038767	0.0151236	0.010367	6	Suhre	0.961975	0.932333	0.991617	0.608708
RPS4X	Hospitalized_COVID	0.0958132	0.0376398	0.0109113	7	Sun	1.10055	1.02678	1.17433	0.608708
SELL	Hospitalized_COVID	-0.0910567	0.0355981	0.0105304	3	Suhre	0.912966	0.843194	0.982738	0.608708
TNFRSF19	Hospitalized_COVID	0.117852	0.0458579	0.0101716	12	Sun	1.12508	1.0352	1.21496	0.608708
TPK1	Hospitalized_COVID	0.0795204	0.0310148	0.0103488	20	Sun	1.08277	1.02198	1.14356	0.608708
TPSB2	Hospitalized_COVID	-0.133989	0.0520245	0.0100094	9	Sun	0.8746	0.772632	0.976568	0.608708
XDH	Hospitalized_COVID	-0.138775	0.0541507	0.0103846	8	Sun	0.870424	0.764289	0.976559	0.608708
LIFR	Hospitalized_COVID	-0.114573	0.0452052	0.0112603	5	Breth	0.891747	0.803145	0.980349	0.617578
C14orf93	Hospitalized_COVID	0.0929713	0.0367824	0.0114844	13	Sun	1.09743	1.02534	1.16952	0.62075
COL9A2	Hospitalized_COVID	0.133178	0.0528605	0.0117545	10	Sun	1.14245	1.03885	1.24606	0.62075
CRP	Hospitalized_COVID	-0.0883849	0.0352497	0.0121626	16	Sun	0.915408	0.846319	0.984498	0.62075
FAM163B	Hospitalized_COVID	0.0734386	0.0292889	0.0121627	15	Sun	1.0762	1.0188	1.13361	0.62075
FAS	Hospitalized_COVID	0.154494	0.0615373	0.0120535	14	Scallop	1.16707	1.04645	1.28768	0.62075
IL2ra.data.gz	Hospitalized_COVID	-0.087026	0.0344747	0.0115914	10	Ahol	0.916653	0.849083	0.984224	0.62075
PGLYRP1	Hospitalized_COVID	0.136376	0.0543759	0.0121406	3	Suhre	1.14611	1.03954	1.25269	0.62075
SOD2	Hospitalized_COVID	0.0847916	0.0335731	0.0115507	7	Breth	1.08849	1.02269	1.15429	0.62075
ANGPTL1	Hospitalized_COVID	0.0653195	0.0264111	0.0133917	17	Sun	1.0675	1.01573	1.11927	0.621616
CAST	Hospitalized_COVID	0.0828951	0.0332757	0.0127326	14	Sun	1.08643	1.02121	1.15165	0.621616
ECE1	Hospitalized_COVID	-0.0911744	0.0365569	0.0126297	12	Sun	0.912859	0.841207	0.98451	0.621616
FAM24B	Hospitalized_COVID	0.111558	0.0447048	0.0125802	12	Sun	1.11802	1.0304	1.20564	0.621616
FGA.FGB	Hospitalized_COVID	0.150656	0.0606974	0.0130614	8	Sun	1.1626	1.04363	1.28156	0.621616
GOLM1	Hospitalized_COVID	0.0359332	0.0145099	0.0132693	39	Sun	1.03659	1.00815	1.06503	0.621616
HGF	Hospitalized_COVID	-0.183574	0.0742106	0.0133724	13	Scallop	0.83229	0.686837	0.977743	0.621616
KIR2DL4	Hospitalized_COVID	-0.127436	0.0514502	0.013254	10	Sun	0.88035	0.779507	0.981192	0.621616
MMP7	Hospitalized_COVID	-0.180448	0.0726885	0.0130469	6	Sun	0.834896	0.692427	0.977366	0.621616
PDCD1LG2	Hospitalized_COVID	-0.18474	0.0737607	0.0122594	6	Sun	0.83132	0.686749	0.975891	0.621616
SAT2	Hospitalized_COVID	-0.127033	0.0513795	0.0134195	11	Sun	0.880705	0.780001	0.981408	0.621616
ZNF843	Hospitalized_COVID	-0.124194	0.0500968	0.0131723	12	Sun	0.883208	0.785019	0.981398	0.621616
EIF3J	Hospitalized_COVID	0.087112	0.0353442	0.0137136	8	Sun	1.09102	1.02174	1.16029	0.628408
CRKL	Hospitalized_COVID	0.152449	0.0621168	0.0141185	6	Sun	1.16468	1.04293	1.28643	0.63213
F10	Hospitalized_COVID	0.0727165	0.0296643	0.0142336	19	Sun	1.07543	1.01728	1.13357	0.63213
N6AMT1	Hospitalized_COVID	0.171219	0.0695983	0.0138899	6	Sun	1.18675	1.05034	1.32316	0.63213
ZAP70	Hospitalized_COVID	0.166348	0.0678354	0.0141973	7	Sun	1.18098	1.04803	1.31394	0.63213
DAPK2	Hospitalized_COVID	0.0726517	0.0299088	0.0151361	15	Sun	1.07536	1.01673	1.13398	0.636709
INHBA	Hospitalized_COVID	0.107145	0.0440876	0.0150873	10	Sun	1.1131	1.02668	1.19951	0.636709
MDM1	Hospitalized_COVID	0.133139	0.0548274	0.0151689	10	Sun	1.14241	1.03495	1.24987	0.636709
NR1H2	Hospitalized_COVID	0.147602	0.0607612	0.0151313	7	Sun	1.15905	1.03996	1.27814	0.636709
POR	Hospitalized_COVID	-0.27087	0.111225	0.0148782	1	Suhre	0.762716	0.544715	0.980717	0.636709
SYTL4	Hospitalized_COVID	-0.127865	0.052692	0.0152394	10	Sun	0.879972	0.776696	0.983248	0.636709
TNFRSF10B	Hospitalized_COVID	-0.160585	0.0660926	0.0151117	7	Sun	0.851645	0.722104	0.981187	0.636709
SYT11	Hospitalized_COVID	0.113268	0.0468068	0.0155244	10	Sun	1.11993	1.02819	1.21167	0.642319
ALDH3B1	Hospitalized_COVID	0.0857914	0.0359919	0.0171426	10	Sun	1.08958	1.01903	1.16012	0.642832
HDAC8	Hospitalized_COVID	0.0786898	0.0328947	0.0167489	8	Sun	1.08187	1.0174	1.14634	0.642832
HYAL1	Hospitalized_COVID	-0.170029	0.0713404	0.0171563	5	Sun	0.84364	0.703813	0.983468	0.642832
IGFBP3	Hospitalized_COVID	0.0894209	0.0373276	0.0165946	14	Sun	1.09354	1.02038	1.1667	0.642832
PDIA3	Hospitalized_COVID	0.0326729	0.0135972	0.0162654	36	Sun	1.03321	1.00656	1.05986	0.642832
PRDX5	Hospitalized_COVID	0.283124	0.117283	0.0157774	1	Suhre	1.32727	1.0974	1.55714	0.642832
S100A11	Hospitalized_COVID	-0.0241062	0.0100533	0.0164923	45	Enroth	0.976182	0.956478	0.995887	0.642832
SERPINE2	Hospitalized_COVID	-0.096482	0.0406479	0.0176153	16	Sun	0.908026	0.828356	0.987696	0.642832
SMOC2	Hospitalized_COVID	0.0834351	0.0351339	0.0175596	6	Enroth	1.08701	1.01815	1.15588	0.642832
SPOCK2	Hospitalized_COVID	-0.127632	0.0533766	0.016795	3	Suhre	0.880177	0.775559	0.984795	0.642832
TNFRSF1B	Hospitalized_COVID	-0.100322	0.0422338	0.0175301	5	Folk	0.904546	0.821768	0.987324	0.642832
UBE2T	Hospitalized_COVID	0.0854633	0.0358432	0.0171084	14	Sun	1.08922	1.01897	1.15947	0.642832
CDH3	Hospitalized_COVID	-0.0621679	0.0262396	0.0178249	8	Hill	0.939725	0.888296	0.991155	0.643752
CTSV	Hospitalized_COVID	-0.157036	0.0665085	0.0182189	6	Sun	0.854673	0.724317	0.98503	0.649722
MCFD2	Hospitalized_COVID	-0.133055	0.0563293	0.0181719	8	Sun	0.875417	0.765011	0.985822	0.649722
CTSE	Hospitalized_COVID	0.153842	0.0653026	0.0184814	7	Sun	1.16631	1.03831	1.2943	0.651755
HSD17B10	Hospitalized_COVID	0.114484	0.0486058	0.0185053	11	Sun	1.12129	1.02603	1.21656	0.651755
LYZ	Hospitalized_COVID	-0.0532939	0.0226917	0.0188439	5	Suhre	0.948101	0.903626	0.992577	0.655554
NPPB	Hospitalized_COVID	-0.143803	0.0612091	0.0188047	7	Sun	0.866058	0.746089	0.986028	0.655554
TTL	Hospitalized_COVID	0.122514	0.0521402	0.0187881	10	Sun	1.13033	1.02814	1.23253	0.655554
FABP3	Hospitalized_COVID	-0.123342	0.0526536	0.0191547	9	Sun	0.883961	0.78076	0.987162	0.655661
MNX1	Hospitalized_COVID	-0.121459	0.0518289	0.0191062	10	Sun	0.885627	0.784043	0.987212	0.655661
LRPPRC	Hospitalized_COVID	0.0374443	0.0159985	0.0192588	37	Sun	1.03815	1.0068	1.06951	0.656587
APOBEC3G	Hospitalized_COVID	0.121566	0.0526621	0.0209759	10	Sun	1.12926	1.02605	1.23248	0.657195
APPL1	Hospitalized_COVID	-0.135043	0.058439	0.0208418	8	Sun	0.873678	0.759138	0.988219	0.657195
ARHGAP25	Hospitalized_COVID	0.0681641	0.0295992	0.0212843	13	Sun	1.07054	1.01253	1.12856	0.657195
AZGP1	Hospitalized_COVID	0.0953994	0.0416754	0.0220731	13	Sun	1.1001	1.01841	1.18178	0.657195
CAMK2B	Hospitalized_COVID	0.0801363	0.034632	0.0206711	11	Sun	1.08343	1.01556	1.15131	0.657195
CCL20	Hospitalized_COVID	-0.128996	0.0558568	0.020921	9	Sun	0.878977	0.769498	0.988457	0.657195
CCL3	Hospitalized_COVID	-0.0905856	0.0389021	0.0198827	6	Breth	0.913396	0.837148	0.989644	0.657195
CTSZ	Hospitalized_COVID	-0.0748337	0.0326093	0.0217411	6	Suhre	0.927898	0.863984	0.991812	0.657195
CXCL8	Hospitalized_COVID	-0.133251	0.0579453	0.0214711	3	Suhre	0.875245	0.761673	0.988818	0.657195
GDNF	Hospitalized_COVID	-0.0850528	0.0365726	0.0200405	7	Breth	0.918464	0.846781	0.990146	0.657195
GNLY	Hospitalized_COVID	-0.112433	0.0490778	0.0219689	9	Sun	0.893657	0.797465	0.98985	0.657195
GSN	Hospitalized_COVID	0.116882	0.0502301	0.0199688	3	Suhre	1.12399	1.02554	1.22244	0.657195
IL17RA	Hospitalized_COVID	-0.0537071	0.0234672	0.0221026	9	Breth	0.94771	0.901714	0.993705	0.657195
IL4	Hospitalized_COVID	-0.0469772	0.0203775	0.0211469	3	Hogl	0.954109	0.914169	0.994049	0.657195
LARGE	Hospitalized_COVID	0.0872387	0.0382364	0.0225151	13	Sun	1.09116	1.01621	1.1661	0.657195
MBL2	Hospitalized_COVID	-0.0456956	0.0197917	0.0209535	6	Suhre	0.955333	0.916541	0.994124	0.657195
MMP-10	Hospitalized_COVID	-0.070267	0.0301303	0.0196952	42	Scallop	0.932145	0.873089	0.9912	0.657195
POR	Hospitalized_COVID	-0.0955285	0.041073	0.0200282	9	Sun	0.908892	0.828389	0.989395	0.657195
PRDX4	Hospitalized_COVID	0.137288	0.0596676	0.0213983	8	Sun	1.14716	1.03021	1.26411	0.657195
PRSS27	Hospitalized_COVID	-0.0580306	0.0249867	0.020208	7	Breth	0.943621	0.894647	0.992595	0.657195
S100A13	Hospitalized_COVID	0.0670145	0.0292507	0.0219611	12	Sun	1.06931	1.01198	1.12664	0.657195
THBD	Hospitalized_COVID	-0.0677208	0.029316	0.0208863	6	Enroth	0.934521	0.877062	0.991981	0.657195
UBE2G2	Hospitalized_COVID	0.0737913	0.0321375	0.0216693	16	Sun	1.07658	1.01359	1.13957	0.657195
CCL4	Hospitalized_COVID	-0.069692	0.0306549	0.0229999	35	Scallop	0.932681	0.872597	0.992765	0.664519
C1QTNF1	Hospitalized_COVID	-0.0603319	0.0271546	0.0262971	15	Sun	0.941452	0.888229	0.994675	0.671612
CBX7	Hospitalized_COVID	0.0762921	0.0346176	0.0275345	15	Sun	1.07928	1.01143	1.14713	0.671612
CCL28	Hospitalized_COVID	-0.0518829	0.0230209	0.0242132	6	Enroth	0.94944	0.904319	0.994561	0.671612
CHRDL2	Hospitalized_COVID	0.0847008	0.0380841	0.0261453	13	Sun	1.08839	1.01375	1.16304	0.671612
CHST15	Hospitalized_COVID	-0.0733086	0.0326641	0.0248122	21	Sun	0.929314	0.865292	0.993336	0.671612
CNTFR	Hospitalized_COVID	0.123913	0.0556885	0.0260741	8	Sun	1.13192	1.02277	1.24107	0.671612
CTSC	Hospitalized_COVID	-0.114255	0.0518097	0.0274343	11	Sun	0.89203	0.790483	0.993578	0.671612
CYP3A4	Hospitalized_COVID	0.261319	0.117094	0.0256346	1	Suhre	1.29864	1.06914	1.52815	0.671612
DEFB136	Hospitalized_COVID	0.0662923	0.0296638	0.0254315	16	Sun	1.06854	1.0104	1.12668	0.671612
EEF1B2	Hospitalized_COVID	0.103668	0.0458301	0.0236967	12	Sun	1.10923	1.01941	1.19906	0.671612
EHMT2	Hospitalized_COVID	-0.112991	0.0502325	0.024489	11	Sun	0.893159	0.794703	0.991614	0.671612
ERP44	Hospitalized_COVID	0.128932	0.0569115	0.0234835	9	Sun	1.13761	1.02607	1.24916	0.671612
FCRL4	Hospitalized_COVID	-0.0601186	0.0266122	0.0238797	17	Sun	0.941653	0.889493	0.993813	0.671612
FRZB	Hospitalized_COVID	-0.0520881	0.0235355	0.0268862	7	Enroth	0.949245	0.903116	0.995375	0.671612
HP	Hospitalized_COVID	0.123578	0.0557857	0.0267439	8	Sun	1.13154	1.0222	1.24088	0.671612
IGDCC4	Hospitalized_COVID	0.127872	0.0577492	0.0268106	9	Sun	1.13641	1.02322	1.2496	0.671612
IL16.data.gz	Hospitalized_COVID	-0.0740519	0.0334345	0.0267711	10	Ahol	0.928624	0.863092	0.994155	0.671612
IL1RN	Hospitalized_COVID	-0.0989957	0.0448268	0.027216	10	Sun	0.905747	0.817886	0.993607	0.671612
KLK8	Hospitalized_COVID	0.0710449	0.0316922	0.02498	15	Sun	1.07363	1.01151	1.13575	0.671612
MATK	Hospitalized_COVID	0.206634	0.0931614	0.0265535	1	Suhre	1.22953	1.04694	1.41213	0.671612
MPO	Hospitalized_COVID	-0.114012	0.0507175	0.0245777	3	Suhre	0.892247	0.792841	0.991653	0.671612
NADK	Hospitalized_COVID	0.09475	0.0429093	0.0272339	16	Sun	1.09938	1.01528	1.18349	0.671612
NCR3	Hospitalized_COVID	-0.123306	0.0556892	0.0268167	9	Sun	0.883993	0.774842	0.993144	0.671612
PLEKHA7	Hospitalized_COVID	0.121815	0.0551909	0.0273033	9	Sun	1.12955	1.02137	1.23772	0.671612
SLAMF1	Hospitalized_COVID	0.0731136	0.0331196	0.0272746	6	Hogl	1.07585	1.01094	1.14077	0.671612
SRXN1	Hospitalized_COVID	0.0765051	0.0341014	0.0248673	10	Sun	1.07951	1.01267	1.14635	0.671612
SYT7	Hospitalized_COVID	-0.0999499	0.0453213	0.0274288	13	Sun	0.904883	0.816053	0.993712	0.671612
TDP1	Hospitalized_COVID	0.0290198	0.0131612	0.0274576	28	Sun	1.02944	1.00365	1.05524	0.671612
WFIKKN2	Hospitalized_COVID	0.0708245	0.0313183	0.0237319	5	Suhre	1.07339	1.01201	1.13478	0.671612
ZAP70	Hospitalized_COVID	0.109821	0.0495731	0.0267366	10	Sun	1.11608	1.01892	1.21324	0.671612
PCSK7	Hospitalized_COVID	0.032153	0.0146064	0.0277154	30	Sun	1.03268	1.00405	1.0613	0.673004
CSDE1	Hospitalized_COVID	0.106143	0.048351	0.0281445	12	Sun	1.11198	1.01721	1.20675	0.675723
SF1	Hospitalized_COVID	0.151513	0.0690133	0.0281336	6	Sun	1.16359	1.02833	1.29886	0.675723
ACBD6	Hospitalized_COVID	0.0944741	0.0433415	0.0292753	10	Sun	1.09908	1.01413	1.18403	0.680099
ARL11	Hospitalized_COVID	-0.0883258	0.0405021	0.0292005	14	Sun	0.915463	0.836078	0.994847	0.680099
CCL27	Hospitalized_COVID	0.12711	0.0581099	0.0287132	7	Sun	1.13554	1.02165	1.24944	0.680099
CLEC5A	Hospitalized_COVID	-0.0874531	0.0400986	0.0291869	11	Sun	0.916262	0.837669	0.994855	0.680099
ERCC4	Hospitalized_COVID	0.149815	0.0686044	0.0289805	6	Sun	1.16162	1.02715	1.29608	0.680099
IL3	Hospitalized_COVID	0.0960961	0.0439549	0.0287978	14	Sun	1.10086	1.01471	1.18702	0.680099
CD109	Hospitalized_COVID	0.0572565	0.0262987	0.0294687	3	Suhre	1.05893	1.00738	1.11047	0.680318
HGF	Hospitalized_COVID	0.0046984	0.00216	0.029613	15	Folk	1.00471	1.00048	1.00894	0.680318
MAPK8	Hospitalized_COVID	0.0722723	0.0332238	0.0296063	10	Sun	1.07495	1.00983	1.14007	0.680318
OMD	Hospitalized_COVID	0.0959723	0.0441047	0.0295545	14	Sun	1.10073	1.01428	1.18717	0.680318
PSD	Hospitalized_COVID	-0.0616837	0.0284111	0.0299226	13	Sun	0.94018	0.884494	0.995866	0.681916
CST8	Hospitalized_COVID	0.0519664	0.0239761	0.0302025	18	Sun	1.05334	1.00635	1.10033	0.68646
AGER	Hospitalized_COVID	0.0647819	0.0300222	0.0309434	6	Enroth	1.06693	1.00808	1.12577	0.695877
EIF4E2	Hospitalized_COVID	0.0954818	0.0442209	0.0308346	11	Sun	1.10019	1.01352	1.18686	0.695877
LEPR	Hospitalized_COVID	0.0312987	0.0144961	0.0308413	18	Sun	1.03179	1.00338	1.06021	0.695877
MANF	Hospitalized_COVID	-0.0442582	0.0205343	0.0311357	12	Hill	0.956707	0.91646	0.996954	0.696526
THY_1	Hospitalized_COVID	-0.0590395	0.0274095	0.031242	7	Hill	0.94267	0.888947	0.996392	0.697074
ANXA2	Hospitalized_COVID	0.0494568	0.0231425	0.0325937	17	Sun	1.0507	1.00534	1.09606	0.69816
Beta-NGF	Hospitalized_COVID	0.154849	0.0721101	0.0317618	12	Scallop	1.16748	1.02615	1.30882	0.69816
BLVRA	Hospitalized_COVID	0.102466	0.0477604	0.0319197	9	Sun	1.1079	1.01429	1.20151	0.69816
CSF-1	Hospitalized_COVID	-0.142066	0.0660747	0.0315484	17	Scallop	0.867564	0.738058	0.99707	0.69816
EIF2B1	Hospitalized_COVID	0.0812289	0.0379646	0.0323876	7	Sun	1.08462	1.01021	1.15903	0.69816
EPHA1	Hospitalized_COVID	0.111624	0.0522209	0.0325545	10	Sun	1.11809	1.01574	1.22045	0.69816
RQCD1	Hospitalized_COVID	0.092805	0.0434286	0.0326013	8	Sun	1.09725	1.01213	1.18237	0.69816
BGN	Hospitalized_COVID	-0.124811	0.0585249	0.032957	9	Sun	0.882664	0.767955	0.997372	0.700498
EIF4B	Hospitalized_COVID	0.0849718	0.0398205	0.0328532	11	Sun	1.08869	1.01064	1.16673	0.700498
SUN3	Hospitalized_COVID	0.0556849	0.0260992	0.0328769	17	Sun	1.05726	1.00611	1.10842	0.700498
FCRL3	Hospitalized_COVID	-0.0526949	0.0247316	0.0331163	3	Suhre	0.948669	0.900196	0.997143	0.702133
UGT1A6	Hospitalized_COVID	-0.160766	0.0755374	0.0333128	5	Sun	0.851491	0.703438	0.999545	0.704546
CLPS	Hospitalized_COVID	-0.0537291	0.0252798	0.0335553	25	Sun	0.947689	0.89814	0.997237	0.70617
COLEC12	Hospitalized_COVID	-0.124494	0.0587041	0.0339464	8	Sun	0.882944	0.767884	0.998004	0.707414
TNFRSF21	Hospitalized_COVID	-0.0837509	0.0394886	0.0339311	16	Sun	0.91966	0.842263	0.997058	0.707414
MPO	Hospitalized_COVID	-0.123081	0.0580879	0.034101	8	Folk	0.884192	0.77034	0.998044	0.708903
LDHC	Hospitalized_COVID	0.078411	0.0370301	0.0342178	11	Sun	1.08157	1.00899	1.15415	0.7096
ERO1L	Hospitalized_COVID	0.129702	0.0613711	0.0345654	6	Sun	1.13849	1.0182	1.25878	0.713337
CD3E	Hospitalized_COVID	-0.0587734	0.0278995	0.0351514	21	Sun	0.94292	0.888237	0.997603	0.714038
CREB3L4	Hospitalized_COVID	0.0488543	0.0232182	0.0353665	21	Sun	1.05007	1.00456	1.09557	0.714038
CXCL6	Hospitalized_COVID	-0.0752747	0.0358047	0.0355209	5	Folk	0.927489	0.857312	0.997666	0.714038
GPR101	Hospitalized_COVID	-0.0686261	0.0324941	0.0346905	13	Sun	0.933676	0.869987	0.997364	0.714038
MICA	Hospitalized_COVID	-0.0260238	0.0123445	0.03502	18	Suhre	0.974312	0.950117	0.998507	0.714038
TTMP	Hospitalized_COVID	0.118017	0.0562931	0.0360398	5	Sun	1.12526	1.01493	1.2356	0.714835
MCEE	Hospitalized_COVID	-0.0330302	0.0157723	0.0362427	25	Sun	0.967509	0.936596	0.998423	0.715056
A2M	Hospitalized_COVID	0.117708	0.0574675	0.040535	3	Suhre	1.12492	1.01228	1.23755	0.722268
ANAPC10	Hospitalized_COVID	0.126878	0.0616411	0.0395585	7	Sun	1.13528	1.01446	1.2561	0.722268
APOE	Hospitalized_COVID	0.0840289	0.0408686	0.0397754	13	Sun	1.08766	1.00756	1.16776	0.722268
ARF6	Hospitalized_COVID	0.0877304	0.042568	0.039308	8	Sun	1.09169	1.00826	1.17513	0.722268
BCAP29	Hospitalized_COVID	-0.0971599	0.0486535	0.0458277	11	Sun	0.907411	0.81205	1.00277	0.722268
C1RL	Hospitalized_COVID	-0.150433	0.0733562	0.0402939	6	Sun	0.860335	0.716557	1.00411	0.722268
CASC4	Hospitalized_COVID	-0.153714	0.075323	0.041277	5	Sun	0.857517	0.709884	1.00515	0.722268
CBR1	Hospitalized_COVID	0.0708963	0.0353796	0.0450834	11	Sun	1.07347	1.00413	1.14281	0.722268
CCL19	Hospitalized_COVID	-0.0443358	0.0213396	0.0377432	8	Enroth	0.956633	0.914807	0.998458	0.722268
CCL20	Hospitalized_COVID	0.0040255	0.0020145	0.0456878	19	Folk	1.00403	1.00009	1.00798	0.722268
CCL25	Hospitalized_COVID	0.0372395	0.0182401	0.041188	16	Breth	1.03794	1.00219	1.07369	0.722268
CCL28	Hospitalized_COVID	0.0714101	0.034836	0.040375	16	Sun	1.07402	1.00574	1.1423	0.722268
CD163	Hospitalized_COVID	0.222143	0.110805	0.0449841	1	Enroth	1.24875	1.03157	1.46593	0.722268
CD79A	Hospitalized_COVID	0.0878171	0.0436074	0.0440293	10	Sun	1.09179	1.00632	1.17726	0.722268
CD86	Hospitalized_COVID	-0.131986	0.0656424	0.0443584	7	Sun	0.876353	0.747694	1.00501	0.722268
CDK8	Hospitalized_COVID	0.228272	0.110526	0.0388928	1	Suhre	1.25643	1.0398	1.47306	0.722268
CGA	Hospitalized_COVID	0.114832	0.0573128	0.0451123	8	Sun	1.12169	1.00935	1.23402	0.722268
CLEC2L	Hospitalized_COVID	0.121241	0.0593387	0.0410321	7	Sun	1.1289	1.01259	1.2452	0.722268
CPE	Hospitalized_COVID	0.0350267	0.0172369	0.0421463	5	Enroth	1.03565	1.00186	1.06943	0.722268
DEFB135	Hospitalized_COVID	-0.126901	0.0611037	0.0378189	8	Sun	0.880821	0.761058	1.00058	0.722268
DNAJC17	Hospitalized_COVID	-0.0995543	0.04976	0.0454257	11	Sun	0.905241	0.807711	1.00277	0.722268
EIF1AD	Hospitalized_COVID	0.110581	0.053403	0.0383875	8	Sun	1.11693	1.01226	1.2216	0.722268
ERP29	Hospitalized_COVID	-0.0662847	0.0323491	0.0404577	13	Sun	0.935864	0.87246	0.999269	0.722268
FAH	Hospitalized_COVID	0.129241	0.0621502	0.0375721	8	Sun	1.13796	1.01615	1.25978	0.722268
FAM209B	Hospitalized_COVID	-0.134186	0.0642837	0.0368513	7	Sun	0.874427	0.748431	1.00042	0.722268
FAM3D	Hospitalized_COVID	0.0451467	0.0218337	0.038663	19	Sun	1.04618	1.00339	1.08898	0.722268
FGF19	Hospitalized_COVID	0.0685824	0.0342602	0.0453051	10	Breth	1.07099	1.00384	1.13814	0.722268
GAL	Hospitalized_COVID	0.102578	0.0505989	0.0426342	5	Folk	1.10802	1.00885	1.2072	0.722268
GALP	Hospitalized_COVID	0.0892335	0.0441281	0.043161	15	Sun	1.09334	1.00684	1.17983	0.722268
GFRA1	Hospitalized_COVID	0.0642498	0.0312093	0.0395254	13	Sun	1.06636	1.00519	1.12753	0.722268
GP1BA	Hospitalized_COVID	-0.0851946	0.0412078	0.0386927	6	Sun	0.918334	0.837566	0.999101	0.722268
GSTP1	Hospitalized_COVID	0.191939	0.0959286	0.0454089	3	Sun	1.2116	1.02358	1.39962	0.722268
GZMB	Hospitalized_COVID	0.223213	0.108205	0.0391253	1	Suhre	1.25009	1.03801	1.46217	0.722268
HAVCR2	Hospitalized_COVID	0.0680879	0.033467	0.0419031	13	Sun	1.07046	1.00486	1.13605	0.722268
HMGB1	Hospitalized_COVID	-0.0363773	0.0177644	0.0405827	24	Sun	0.964276	0.929458	0.999095	0.722268
HSPB1	Hospitalized_COVID	-0.0684703	0.0336381	0.0418011	8	Breth	0.933821	0.867891	0.999752	0.722268
Human-virus	Hospitalized_COVID	0.0416091	0.0204753	0.0421369	12	Suhre	1.04249	1.00236	1.08262	0.722268
IGFBP6	Hospitalized_COVID	0.0724602	0.0355682	0.0416283	15	Sun	1.07515	1.00544	1.14486	0.722268
IGFBP7	Hospitalized_COVID	0.0730101	0.036444	0.0451395	13	Sun	1.07574	1.00431	1.14717	0.722268
IL10RA	Hospitalized_COVID	-0.0331043	0.0160177	0.0387594	8	Hogl	0.967438	0.936043	0.998832	0.722268
IL12B	Hospitalized_COVID	-0.0561568	0.0270438	0.0378462	19	Sun	0.945391	0.892385	0.998397	0.722268
KCNN1	Hospitalized_COVID	-0.12277	0.0595405	0.0392125	8	Sun	0.884467	0.767768	1.00117	0.722268
KIAA1161	Hospitalized_COVID	-0.0972502	0.0484123	0.044559	6	Sun	0.907329	0.812441	1.00222	0.722268
MAPK9	Hospitalized_COVID	0.0661187	0.0327877	0.0437401	11	Sun	1.06835	1.00409	1.13262	0.722268
PDZD11	Hospitalized_COVID	0.130343	0.0646854	0.043901	7	Sun	1.13922	1.01244	1.266	0.722268
PLA2R1	Hospitalized_COVID	-0.118405	0.0587752	0.0439532	9	Sun	0.888336	0.773137	1.00354	0.722268
PRKACA	Hospitalized_COVID	0.148068	0.0721771	0.0402227	5	Sun	1.15959	1.01812	1.30106	0.722268
PRKCSH	Hospitalized_COVID	0.103582	0.0507534	0.0412629	9	Sun	1.10914	1.00966	1.20861	0.722268
QSOX2	Hospitalized_COVID	0.0656334	0.0325622	0.0438386	11	Sun	1.06784	1.00401	1.13166	0.722268
RPS6KA6	Hospitalized_COVID	0.0592897	0.0286601	0.0385722	15	Sun	1.06108	1.00491	1.11726	0.722268
SATB2	Hospitalized_COVID	0.0969112	0.0479225	0.0431508	10	Sun	1.10176	1.00783	1.19569	0.722268
SEPT10	Hospitalized_COVID	0.0778418	0.038943	0.0456232	10	Sun	1.08095	1.00462	1.15728	0.722268
SST	Hospitalized_COVID	-0.22486	0.109051	0.039211	1	Suhre	0.798628	0.584888	1.01237	0.722268
ST6GAL1	Hospitalized_COVID	-0.0322582	0.0160995	0.0451047	26	Sun	0.968256	0.936701	0.999812	0.722268
TMEM167A	Hospitalized_COVID	0.10305	0.0510269	0.0434337	6	Sun	1.10855	1.00853	1.20856	0.722268
TPSG1	Hospitalized_COVID	-0.222992	0.108636	0.0401058	1	Suhre	0.800121	0.587195	1.01305	0.722268
VPS4A	Hospitalized_COVID	-0.0300929	0.0146541	0.0400198	29	Sun	0.970355	0.941633	0.999077	0.722268
WFDC3	Hospitalized_COVID	-0.0913492	0.0447642	0.0412832	14	Sun	0.912699	0.824961	1.00044	0.722268
XRCC6	Hospitalized_COVID	0.203887	0.0988061	0.0390649	1	Suhre	1.22616	1.0325	1.41982	0.722268
ZNF334	Hospitalized_COVID	0.11414	0.0567281	0.0442147	9	Sun	1.12091	1.00972	1.2321	0.722268
BRICD5	Hospitalized_COVID	0.0696958	0.0349434	0.0460938	13	Sun	1.07218	1.00369	1.14067	0.723513
KIAA1467	Hospitalized_COVID	0.0593568	0.0297748	0.0462045	13	Sun	1.06115	1.0028	1.11951	0.723917
ACACB	Hospitalized_COVID	0.104005	0.0522333	0.046464	10	Sun	1.10961	1.00723	1.21198	0.725316
GDF5	Hospitalized_COVID	-0.03943	0.0198218	0.0466763	23	Sun	0.961337	0.922486	1.00019	0.727298
CSF2	Hospitalized_COVID	-0.110403	0.0555364	0.0468173	3	Suhre	0.895473	0.786622	1.00432	0.728164
NAGK	Hospitalized_COVID	0.0896111	0.045101	0.0469337	10	Sun	1.09375	1.00535	1.18215	0.728645
CD244	Hospitalized_COVID	-0.0316606	0.0159706	0.0474319	7	Hogl	0.968835	0.937533	1.00014	0.729733
CD84	Hospitalized_COVID	-0.178359	0.0898431	0.0471196	1	Enroth	0.836642	0.66055	1.01273	0.729733
ERAP2	Hospitalized_COVID	0.0252578	0.0127406	0.0474262	27	Sun	1.02558	1.00061	1.05055	0.729733
KCNE3	Hospitalized_COVID	-0.0712628	0.0359142	0.047228	18	Sun	0.931217	0.860825	1.00161	0.729733
ALOX15B	Hospitalized_COVID	0.078603	0.0397196	0.0478218	10	Sun	1.08177	1.00392	1.15963	0.730817
NCF2	Hospitalized_COVID	-0.0651305	0.0329152	0.0478453	17	Sun	0.936945	0.872431	1.00146	0.730817
RSPO1	Hospitalized_COVID	-0.165114	0.0833481	0.0475888	1	Hill	0.847797	0.684435	1.01116	0.730817
SERPINI2	Hospitalized_COVID	0.0523294	0.0264304	0.0477151	15	Sun	1.05372	1.00192	1.10553	0.730817
RAD23B	Hospitalized_COVID	0.110049	0.05565	0.047983	9	Sun	1.11633	1.00726	1.22541	0.731609
B3GALTL	Hospitalized_COVID	-0.0990274	0.050151	0.0483153	11	Sun	0.905718	0.807422	1.00401	0.73272
COG8	Hospitalized_COVID	-0.115705	0.0586418	0.0484857	8	Sun	0.890738	0.7758	1.00568	0.73272
FS	Hospitalized_COVID	0.121874	0.0617155	0.0482936	18	Scallop	1.12961	1.00865	1.25057	0.73272
AKT2	Hospitalized_COVID	0.102105	0.0522356	0.0506192	5	Sun	1.1075	1.00512	1.20988	0.734466
AKT2	Hospitalized_COVID	0.0606284	0.0312763	0.0525652	14	Sun	1.0625	1.0012	1.12381	0.734466
ARID3A	Hospitalized_COVID	0.18933	0.0964292	0.0495987	1	Suhre	1.20844	1.01944	1.39744	0.734466
BTK	Hospitalized_COVID	0.0984137	0.0499427	0.0487774	9	Sun	1.10342	1.00553	1.20131	0.734466
C1orf210	Hospitalized_COVID	0.131833	0.0671765	0.0497061	6	Sun	1.14092	1.00925	1.27258	0.734466
C4A	Hospitalized_COVID	0.0316752	0.0162956	0.0519201	37	Sun	1.03218	1.00024	1.06412	0.734466
CACYBP	Hospitalized_COVID	0.0606538	0.0312162	0.0520134	16	Sun	1.06253	1.00135	1.12371	0.734466
CCL3	Hospitalized_COVID	-0.0848642	0.0433513	0.0502779	20	Scallop	0.918637	0.833669	1.00361	0.734466
COLEC10	Hospitalized_COVID	-0.0576714	0.0295957	0.0513383	10	Sun	0.94396	0.885953	1.00197	0.734466
CXCL12	Hospitalized_COVID	0.0452081	0.0231233	0.0505728	17	Sun	1.04625	1.00092	1.09157	0.734466
ERLEC1	Hospitalized_COVID	0.0773587	0.0398939	0.0524881	10	Sun	1.08043	1.00224	1.15862	0.734466
FAM213A	Hospitalized_COVID	0.0718307	0.0365589	0.049438	18	Sun	1.07447	1.00282	1.14613	0.734466
FAS	Hospitalized_COVID	0.0841302	0.0429424	0.0500961	9	Breth	1.08777	1.0036	1.17194	0.734466
FAS	Hospitalized_COVID	-0.120045	0.0619258	0.0525586	7	Sun	0.88688	0.765506	1.00826	0.734466
GRN	Hospitalized_COVID	-0.0599815	0.0309311	0.052477	9	Breth	0.941782	0.881157	1.00241	0.734466
HBQ1	Hospitalized_COVID	0.0598081	0.0306181	0.0507771	15	Sun	1.06163	1.00162	1.12164	0.734466
HK1	Hospitalized_COVID	0.108361	0.0555951	0.0512829	9	Sun	1.11445	1.00548	1.22342	0.734466
HMG20B	Hospitalized_COVID	-0.0416613	0.0214446	0.0520475	19	Sun	0.959195	0.917163	1.00123	0.734466
HNF1A	Hospitalized_COVID	0.0718949	0.0369184	0.0514866	7	Sun	1.07454	1.00218	1.1469	0.734466
MATK	Hospitalized_COVID	-0.12187	0.0628106	0.0523454	6	Sun	0.885263	0.762155	1.00837	0.734466
MEF2C	Hospitalized_COVID	-0.0707813	0.0361015	0.0499233	11	Sun	0.931666	0.860907	1.00242	0.734466
NEURL1	Hospitalized_COVID	-0.100878	0.0517854	0.0514156	10	Sun	0.904043	0.802544	1.00554	0.734466
NGF	Hospitalized_COVID	0.0147445	0.0075347	0.0503618	28	Folk	1.01485	1.00009	1.02962	0.734466
PDCD1	Hospitalized_COVID	0.0800168	0.0410921	0.051504	11	Sun	1.08331	1.00276	1.16385	0.734466
RECQL	Hospitalized_COVID	0.0882675	0.0449895	0.0497677	11	Sun	1.09228	1.0041	1.18046	0.734466
SCARA5	Hospitalized_COVID	0.111424	0.05725	0.0516227	8	Sun	1.11787	1.00566	1.23008	0.734466
STAT6	Hospitalized_COVID	0.0745461	0.0378519	0.0489056	13	Sun	1.0774	1.00321	1.15158	0.734466
t-PA	Hospitalized_COVID	-0.237333	0.121538	0.0508486	10	Scallop	0.788729	0.550514	1.02694	0.734466
TBCE	Hospitalized_COVID	-0.0290492	0.0149469	0.0519565	23	Sun	0.971369	0.942073	1.00066	0.734466
TENM4	Hospitalized_COVID	-0.131599	0.067501	0.0512248	6	Sun	0.876692	0.74439	1.00899	0.734466
CENPW	Hospitalized_COVID	0.0977197	0.0504968	0.0529698	10	Sun	1.10265	1.00368	1.20163	0.738908
OSM	Hospitalized_COVID	0.21725	0.112428	0.0533163	1	Suhre	1.24265	1.0223	1.46301	0.740705
METTL1	Hospitalized_COVID	-0.0729217	0.0378273	0.0538859	14	Sun	0.929674	0.855532	1.00382	0.741655
PRSS1	Hospitalized_COVID	-0.221816	0.115032	0.0538171	1	Suhre	0.801063	0.5756	1.02653	0.741655
SEMA3B	Hospitalized_COVID	-0.0715437	0.0371627	0.0542109	11	Sun	0.930956	0.858117	1.00379	0.741655
SLAMF7	Hospitalized_COVID	0.0416124	0.0216053	0.0541006	8	Suhre	1.04249	1.00014	1.08484	0.741655
SMPD1	Hospitalized_COVID	-0.0495529	0.0257126	0.0539572	8	Enroth	0.951655	0.901258	1.00205	0.741655
LRIT3	Hospitalized_COVID	-0.104501	0.0544052	0.0547585	10	Sun	0.900774	0.79414	1.00741	0.743182
STMN4	Hospitalized_COVID	0.0627456	0.0326534	0.0546607	13	Sun	1.06476	1.00076	1.12876	0.743182
UTS2R	Hospitalized_COVID	-0.138632	0.072126	0.0545949	5	Sun	0.870548	0.729181	1.01192	0.743182
ARL1	Hospitalized_COVID	0.118019	0.0617467	0.0559614	5	Sun	1.12527	1.00424	1.24629	0.744396
CBL	Hospitalized_COVID	0.0597182	0.0311695	0.0553755	14	Sun	1.06154	1.00045	1.12263	0.744396
COL18A1	Hospitalized_COVID	-0.067055	0.0350482	0.0557195	18	Sun	0.935144	0.866449	1.00384	0.744396
CST6	Hospitalized_COVID	0.121323	0.0635941	0.05642	5	Sun	1.12899	1.00435	1.25363	0.744396
DNAJC19	Hospitalized_COVID	-0.163084	0.0854648	0.0563646	1	Suhre	0.84952	0.682009	1.01703	0.744396
HMGCS2	Hospitalized_COVID	-0.128565	0.0672443	0.0558871	6	Sun	0.879356	0.747558	1.01116	0.744396
KYNU	Hospitalized_COVID	0.155607	0.081079	0.0549589	1	Enroth	1.16837	1.00945	1.32728	0.744396
MYC	Hospitalized_COVID	-0.105675	0.0553075	0.0560463	8	Sun	0.899717	0.791314	1.00812	0.744396
PIP4K2A	Hospitalized_COVID	0.0549543	0.028738	0.0558442	13	Sun	1.05649	1.00017	1.11282	0.744396
SDF2L1	Hospitalized_COVID	-0.0976256	0.05096	0.0553995	10	Sun	0.906988	0.807107	1.00687	0.744396
TEX29	Hospitalized_COVID	0.0422381	0.0221529	0.0565639	25	Sun	1.04314	0.999723	1.08656	0.745141
ADM	Hospitalized_COVID	-0.117186	0.0618866	0.0582826	25	Scallop	0.88942	0.768122	1.01072	0.746059
AGFG1	Hospitalized_COVID	0.0493274	0.0259596	0.0574123	22	Sun	1.05056	0.999683	1.10145	0.746059
ALKBH5	Hospitalized_COVID	-0.0915918	0.0480976	0.0568725	11	Sun	0.912478	0.818206	1.00675	0.746059
ANGPTL3	Hospitalized_COVID	0.11437	0.060703	0.0595524	7	Sun	1.12117	1.00219	1.24014	0.746059
ARSB	Hospitalized_COVID	-0.0894763	0.0477229	0.0608045	10	Sun	0.91441	0.820873	1.00795	0.746059
BCL2A1	Hospitalized_COVID	-0.0991675	0.0529151	0.0609182	9	Sun	0.905591	0.801877	1.0093	0.746059
BMP6	Hospitalized_COVID	-0.103678	0.0555379	0.0619294	9	Sun	0.901516	0.792661	1.01037	0.746059
CA2	Hospitalized_COVID	-0.140992	0.0752904	0.0611171	5	Sun	0.868496	0.720927	1.01607	0.746059
CDCP1	Hospitalized_COVID	-0.141948	0.0757379	0.0609024	5	Sun	0.867666	0.71922	1.01611	0.746059
CFH	Hospitalized_COVID	-0.0574396	0.0307923	0.062127	15	Sun	0.944179	0.883826	1.00453	0.746059
CHST14	Hospitalized_COVID	-0.06234	0.0328547	0.0577692	22	Sun	0.939563	0.875168	1.00396	0.746059
CHST3	Hospitalized_COVID	-0.129761	0.0688514	0.0594769	5	Sun	0.878305	0.743357	1.01325	0.746059
CRYZL1	Hospitalized_COVID	0.0459514	0.0242378	0.0579789	16	Sun	1.04702	0.999517	1.09453	0.746059
DEPP	Hospitalized_COVID	0.0300047	0.0158107	0.0577295	18	Sun	1.03046	0.99947	1.06145	0.746059
DIABLO	Hospitalized_COVID	0.221434	0.116466	0.057266	1	Suhre	1.24786	1.01959	1.47614	0.746059
DIMT1	Hospitalized_COVID	0.070261	0.0377463	0.0626873	11	Sun	1.07279	0.998805	1.14677	0.746059
DNAJC27	Hospitalized_COVID	-0.135208	0.0727776	0.0631942	5	Sun	0.873534	0.73089	1.01618	0.746059
EDA	Hospitalized_COVID	-0.0794164	0.0428012	0.0635286	14	Sun	0.923655	0.839765	1.00755	0.746059
EFNA4	Hospitalized_COVID	0.098777	0.0520792	0.0578715	10	Sun	1.10382	1.00174	1.2059	0.746059
ELF5	Hospitalized_COVID	0.0708918	0.0378807	0.0612828	10	Sun	1.07347	0.999219	1.14771	0.746059
ERAP1	Hospitalized_COVID	0.0243716	0.0130187	0.0612013	8	Suhre	1.02467	0.999154	1.05019	0.746059
FAM171B	Hospitalized_COVID	0.132376	0.0706008	0.0607935	6	Sun	1.14154	1.00316	1.27991	0.746059
GDNF	Hospitalized_COVID	0.111551	0.0600682	0.0633018	7	Sun	1.11801	1.00028	1.23574	0.746059
GORAB	Hospitalized_COVID	0.0673604	0.0360345	0.0615771	10	Sun	1.06968	0.999053	1.14031	0.746059
hK11	Hospitalized_COVID	-0.0704341	0.0371038	0.0576569	17	Scallop	0.931989	0.859266	1.00471	0.746059
IL10RB	Hospitalized_COVID	0.0707411	0.0375926	0.0598654	14	Sun	1.0733	0.999622	1.14698	0.746059
KIT	Hospitalized_COVID	-0.0941963	0.0495449	0.0572717	11	Sun	0.910104	0.812996	1.00721	0.746059
LCP1	Hospitalized_COVID	-0.0841396	0.045247	0.0629476	12	Sun	0.919303	0.830619	1.00799	0.746059
MDK	Hospitalized_COVID	0.0960611	0.050527	0.0572783	8	Sun	1.10083	1.00179	1.19986	0.746059
MZT1	Hospitalized_COVID	-0.130069	0.0695884	0.0616067	5	Sun	0.878035	0.741642	1.01443	0.746059
PGRMC1	Hospitalized_COVID	0.0743413	0.0398432	0.0620625	10	Sun	1.07717	0.999082	1.15527	0.746059
PSD2	Hospitalized_COVID	0.0555337	0.0297737	0.0621541	6	Sun	1.0571	0.998748	1.11546	0.746059
REXO2	Hospitalized_COVID	-0.088765	0.0478505	0.0635895	11	Sun	0.915061	0.821274	1.00885	0.746059
S100A6	Hospitalized_COVID	0.0514637	0.0273469	0.0598524	14	Sun	1.05281	0.999211	1.10641	0.746059
SCARF2	Hospitalized_COVID	-0.0926164	0.0498821	0.0633528	12	Sun	0.911543	0.813774	1.00931	0.746059
SDC1	Hospitalized_COVID	-0.0344652	0.0185618	0.0633426	10	Enroth	0.966122	0.929741	1.0025	0.746059
SEMA6C	Hospitalized_COVID	-0.0803368	0.0428221	0.0606468	10	Sun	0.922805	0.838874	1.00674	0.746059
SULT1A1	Hospitalized_COVID	0.0951271	0.0509346	0.0618136	5	Breth	1.0998	0.999967	1.19963	0.746059
TMPRSS11A	Hospitalized_COVID	0.0607247	0.0324393	0.0612136	11	Sun	1.06261	0.999025	1.12619	0.746059
TNFRSF11A	Hospitalized_COVID	-0.0986404	0.0523786	0.0596705	10	Sun	0.906069	0.803406	1.00873	0.746059
TPO	Hospitalized_COVID	0.106663	0.0574315	0.0632806	3	Suhre	1.11256	0.999993	1.22513	0.746059
WFDC12	Hospitalized_COVID	0.0800118	0.0429764	0.0626364	14	Sun	1.0833	0.999066	1.16753	0.746059
CAPSL	Hospitalized_COVID	-0.0997828	0.0538355	0.0638144	11	Sun	0.905034	0.799516	1.01055	0.747121
PIN4	Hospitalized_COVID	-0.0844519	0.0456197	0.0641385	12	Sun	0.919016	0.829601	1.00843	0.749885
SYNCRIP	Hospitalized_COVID	0.0559408	0.0302435	0.0643593	11	Sun	1.05754	0.998258	1.11681	0.751436
BCL2	Hospitalized_COVID	0.130742	0.0707778	0.0647159	6	Sun	1.13967	1.00095	1.2784	0.752513
PRTN3	Hospitalized_COVID	-0.190917	0.103341	0.0646831	1	Suhre	0.826201	0.623653	1.02875	0.752513
S100A12	Hospitalized_COVID	0.0628361	0.0340167	0.0647164	13	Sun	1.06485	0.99818	1.13152	0.752513
PRTN3	Hospitalized_COVID	-0.136635	0.0740779	0.0651137	5	Sun	0.872289	0.727096	1.01748	0.754046
RBM24	Hospitalized_COVID	0.0572697	0.0310424	0.0650539	14	Sun	1.05894	0.998098	1.11978	0.754046
AREG	Hospitalized_COVID	0.0524043	0.0284722	0.0656885	6	Enroth	1.0538	0.997996	1.10961	0.755869
CCL13	Hospitalized_COVID	0.167292	0.0909273	0.0657913	1	Suhre	1.1821	1.00388	1.36032	0.755869
FAM151A	Hospitalized_COVID	0.0872793	0.0474405	0.0658032	12	Sun	1.0912	0.998218	1.18418	0.755869
MSR1	Hospitalized_COVID	-0.0877235	0.0477423	0.0661451	11	Sun	0.916014	0.822439	1.00959	0.758774
MPL	Hospitalized_COVID	0.0515241	0.0280664	0.0663879	14	Sun	1.05287	0.997864	1.10788	0.759514
CIRBP	Hospitalized_COVID	0.0514011	0.0280495	0.0668753	19	Sun	1.05275	0.997768	1.10772	0.761005
GPR101	Hospitalized_COVID	0.0476636	0.0260325	0.0671117	16	Sun	1.04882	0.997794	1.09984	0.761541
NCR1	Hospitalized_COVID	-0.0772172	0.0421651	0.0670548	15	Sun	0.925689	0.843045	1.00833	0.761541
CNEP1R1	Hospitalized_COVID	0.115465	0.0632584	0.0679584	7	Sun	1.1224	0.998409	1.24638	0.762384
PSME3	Hospitalized_COVID	-0.0408149	0.0223302	0.0675804	20	Sun	0.960007	0.91624	1.00377	0.762384
TRAT1	Hospitalized_COVID	0.0934518	0.0511544	0.0677212	9	Sun	1.09796	0.997695	1.19822	0.762384
CYCS	Hospitalized_COVID	-0.0891658	0.0489096	0.0682922	11	Sun	0.914694	0.818831	1.01056	0.762776
GDF_8	Hospitalized_COVID	-0.0404904	0.022243	0.0687032	10	Hill	0.960318	0.916722	1.00391	0.762776
MICALL2	Hospitalized_COVID	-0.0338164	0.0185471	0.0682631	17	Sun	0.966749	0.930397	1.0031	0.762776
MZF1	Hospitalized_COVID	0.110072	0.0604711	0.0687229	7	Sun	1.11636	0.997835	1.23488	0.762776
SPTAN1	Hospitalized_COVID	0.106949	0.0587118	0.0685166	8	Sun	1.11288	0.997802	1.22795	0.762776
ST2	Hospitalized_COVID	0.0358064	0.0196489	0.0684075	52	Scallop	1.03646	0.997943	1.07497	0.762776
ADH4	Hospitalized_COVID	0.0846793	0.0480982	0.0783143	11	Sun	1.08837	0.994096	1.18264	0.764587
ART3	Hospitalized_COVID	0.0547385	0.0310938	0.0783346	18	Sun	1.05626	0.995321	1.11721	0.764587
ASH1L	Hospitalized_COVID	-0.0985877	0.0563594	0.0802448	9	Sun	0.906116	0.795652	1.01658	0.764587
BRD1	Hospitalized_COVID	0.0640945	0.0357954	0.0733606	14	Sun	1.06619	0.996034	1.13635	0.764587
C1QBP	Hospitalized_COVID	0.178135	0.0996168	0.073743	1	Suhre	1.19499	0.999738	1.39024	0.764587
CCDC90B	Hospitalized_COVID	0.117749	0.0669057	0.0784194	6	Sun	1.12496	0.993826	1.2561	0.764587
CDH5	Hospitalized_COVID	0.0461576	0.0255428	0.0707514	14	Breth	1.04724	0.997176	1.0973	0.764587
CFC1	Hospitalized_COVID	0.0719482	0.0404472	0.0752699	9	Sun	1.0746	0.995323	1.15388	0.764587
CLPB	Hospitalized_COVID	-0.0904025	0.0507946	0.075114	11	Sun	0.913563	0.814006	1.01312	0.764587
CPA2	Hospitalized_COVID	0.0326718	0.0183039	0.0742679	9	Enroth	1.03321	0.997336	1.06909	0.764587
CSF3	Hospitalized_COVID	-0.0921686	0.0523035	0.0780373	3	Enroth	0.911951	0.809437	1.01447	0.764587
CTSA	Hospitalized_COVID	-0.119125	0.0659671	0.0709463	1	Suhre	0.887697	0.758401	1.01699	0.764587
CTSA	Hospitalized_COVID	-0.064944	0.0368217	0.0777749	13	Sun	0.93712	0.864949	1.00929	0.764587
CTSS	Hospitalized_COVID	-0.047883	0.0271828	0.0781504	3	Suhre	0.953245	0.899967	1.00652	0.764587
CXCL1	Hospitalized_COVID	0.0914193	0.0504894	0.0701931	18	Scallop	1.09573	0.996769	1.19469	0.764587
CXCL1	Hospitalized_COVID	0.0509199	0.0284774	0.0737629	11	Breth	1.05224	0.996423	1.10805	0.764587
DEFB125	Hospitalized_COVID	-0.0773857	0.0430829	0.0724619	14	Sun	0.925533	0.84109	1.00998	0.764587
ERBB2	Hospitalized_COVID	-0.178088	0.0985994	0.0708898	1	Suhre	0.836869	0.643614	1.03012	0.764587
FCRL1	Hospitalized_COVID	-0.0492454	0.027423	0.0725312	16	Sun	0.951947	0.898198	1.0057	0.764587
FGF-23	Hospitalized_COVID	0.121173	0.0692311	0.080072	23	Scallop	1.12882	0.993127	1.26451	0.764587
GBP6	Hospitalized_COVID	-0.0808485	0.044911	0.0718303	14	Sun	0.922333	0.834308	1.01036	0.764587
GPC1	Hospitalized_COVID	0.0295111	0.016309	0.0703742	17	Enroth	1.02995	0.997985	1.06192	0.764587
GRAP	Hospitalized_COVID	0.137188	0.0758312	0.0704312	6	Sun	1.14704	0.998415	1.29567	0.764587
HDHD2	Hospitalized_COVID	-0.102335	0.0578044	0.0766675	8	Sun	0.902727	0.789431	1.01602	0.764587
HLA	Hospitalized_COVID	-0.0862296	0.0488068	0.0772694	11	Sun	0.917384	0.821722	1.01304	0.764587
HSPB1	Hospitalized_COVID	0.041531	0.0235008	0.0771915	5	Enroth	1.04241	0.996344	1.08847	0.764587
IDS	Hospitalized_COVID	-0.143317	0.0806472	0.075554	1	Suhre	0.866479	0.708411	1.02455	0.764587
IFNG	Hospitalized_COVID	-0.0637144	0.0361114	0.0776672	7	Breth	0.938273	0.867495	1.00905	0.764587
IL5	Hospitalized_COVID	-0.105566	0.058558	0.0714263	8	Sun	0.899815	0.785041	1.01459	0.764587
ITGAV	Hospitalized_COVID	0.060366	0.0335014	0.0715619	5	Enroth	1.06223	0.996563	1.12789	0.764587
MAPK3	Hospitalized_COVID	0.0621189	0.0351985	0.0775952	12	Sun	1.06409	0.9951	1.13308	0.764587
MIF	Hospitalized_COVID	-0.171031	0.0964636	0.076227	1	Suhre	0.842795	0.653727	1.03186	0.764587
MIF	Hospitalized_COVID	-0.118485	0.067473	0.0790835	6	Sun	0.888265	0.756018	1.02051	0.764587
MRE11A	Hospitalized_COVID	0.0886935	0.0502342	0.077463	9	Sun	1.09275	0.994287	1.1912	0.764587
MXI1	Hospitalized_COVID	0.123492	0.0705577	0.0800785	5	Sun	1.13144	0.993148	1.26973	0.764587
MYCT1	Hospitalized_COVID	-0.121072	0.0666311	0.0692086	7	Sun	0.88597	0.755373	1.01657	0.764587
NAAA	Hospitalized_COVID	-0.0372435	0.0208129	0.0735436	8	Suhre	0.963441	0.922648	1.00423	0.764587
NCAM1	Hospitalized_COVID	-0.113893	0.0636663	0.0736292	6	Sun	0.892353	0.767567	1.01714	0.764587
NCL	Hospitalized_COVID	0.0442711	0.0252697	0.0797837	20	Sun	1.04527	0.995737	1.09479	0.764587
NDUFS4	Hospitalized_COVID	-0.105439	0.0596404	0.0770761	9	Sun	0.899929	0.783034	1.01682	0.764587
NMES1	Hospitalized_COVID	0.0800438	0.0448597	0.0743723	11	Sun	1.08333	0.995409	1.17126	0.764587
NOTCH3	Hospitalized_COVID	0.0855894	0.0477459	0.0730365	3	Enroth	1.08936	0.995777	1.18294	0.764587
NTN4	Hospitalized_COVID	-0.0518552	0.0296598	0.0804062	14	Sun	0.949466	0.891333	1.0076	0.764587
OSCAR	Hospitalized_COVID	0.0658883	0.037544	0.079266	3	Enroth	1.06811	0.994521	1.14169	0.764587
PKLR	Hospitalized_COVID	0.0922442	0.0514881	0.0732028	9	Sun	1.09663	0.995716	1.19755	0.764587
PRL	Hospitalized_COVID	-0.0920945	0.0507627	0.0696447	5	Folk	0.912019	0.812524	1.01151	0.764587
PSG9	Hospitalized_COVID	-0.122195	0.0686067	0.0748972	5	Sun	0.884976	0.750507	1.01944	0.764587
PTPRS	Hospitalized_COVID	0.10212	0.0583873	0.0802878	8	Sun	1.10752	0.993077	1.22196	0.764587
REN	Hospitalized_COVID	0.155566	0.0886457	0.0792737	1	Suhre	1.16832	0.994573	1.34206	0.764587
RPL30	Hospitalized_COVID	0.112839	0.0624511	0.0707871	7	Sun	1.11945	0.997047	1.24186	0.764587
RRM1	Hospitalized_COVID	-0.122694	0.0686813	0.0740293	6	Sun	0.884534	0.749919	1.01915	0.764587
SDF1a.data.gz	Hospitalized_COVID	-0.210355	0.120154	0.0799954	1	Ahol	0.810296	0.574795	1.0458	0.764587
SELPLG	Hospitalized_COVID	0.0751546	0.0417363	0.0717503	3	Enroth	1.07805	0.996248	1.15985	0.764587
SERPINA5	Hospitalized_COVID	-0.102072	0.0583901	0.0804467	3	Suhre	0.902964	0.78852	1.01741	0.764587
SHISA3	Hospitalized_COVID	-0.102407	0.0575326	0.0750802	9	Sun	0.902662	0.789898	1.01543	0.764587
SIRT2	Hospitalized_COVID	0.054499	0.0310752	0.0794683	6	Hogl	1.05601	0.995104	1.11692	0.764587
SPG21	Hospitalized_COVID	-0.097815	0.0544736	0.0725515	9	Sun	0.906817	0.800048	1.01358	0.764587
SRC	Hospitalized_COVID	0.191721	0.109714	0.0805564	11	Scallop	1.21133	0.996293	1.42637	0.764587
ST3GAL1	Hospitalized_COVID	0.0584053	0.0324029	0.0714711	12	Sun	1.06014	0.996635	1.12365	0.764587
STAU1	Hospitalized_COVID	0.0566443	0.0320921	0.0775549	13	Sun	1.05828	0.995379	1.12118	0.764587
STMN2	Hospitalized_COVID	0.0572609	0.0323294	0.076532	11	Sun	1.05893	0.995566	1.1223	0.764587
STX6	Hospitalized_COVID	0.061792	0.0351146	0.078455	13	Sun	1.06374	0.994916	1.13257	0.764587
TFF3	Hospitalized_COVID	0.0311722	0.0174199	0.0735418	10	Enroth	1.03166	0.99752	1.06581	0.764587
TMEM9	Hospitalized_COVID	0.120439	0.0686392	0.0793174	6	Sun	1.12799	0.993459	1.26252	0.764587
TMPRSS5	Hospitalized_COVID	0.0451676	0.0254901	0.0764001	10	Enroth	1.0462	0.996243	1.09616	0.764587
UCK2	Hospitalized_COVID	0.103728	0.0588931	0.0781895	8	Sun	1.1093	0.993868	1.22473	0.764587
UGT1A8	Hospitalized_COVID	-0.0649703	0.0371076	0.0799696	10	Sun	0.937095	0.864364	1.00983	0.764587
USB1	Hospitalized_COVID	0.0880452	0.0501519	0.0791619	10	Sun	1.09204	0.99374	1.19034	0.764587
UXS1	Hospitalized_COVID	0.0897535	0.0508931	0.0778049	10	Sun	1.0939	0.994154	1.19366	0.764587
VAMP8	Hospitalized_COVID	0.126626	0.0719726	0.0785157	5	Sun	1.13499	0.993926	1.27606	0.764587
ZHX3	Hospitalized_COVID	0.118662	0.065285	0.0691255	6	Sun	1.12599	0.998031	1.25395	0.764587
ZNF180	Hospitalized_COVID	0.134726	0.0749428	0.0722223	5	Sun	1.14422	0.997335	1.29111	0.764587
ABLIM3	Hospitalized_COVID	0.0851412	0.0491427	0.0831789	11	Sun	1.08887	0.992551	1.18519	0.76655
ARFGAP2	Hospitalized_COVID	0.0508535	0.0294028	0.0837111	19	Sun	1.05217	0.994539	1.1098	0.76655
CARTPT	Hospitalized_COVID	-0.110041	0.0634897	0.0830583	7	Sun	0.895797	0.771358	1.02024	0.76655
CCL25	Hospitalized_COVID	0.054314	0.0311773	0.0814908	14	Sun	1.05582	0.994709	1.11692	0.76655
CNTFR	Hospitalized_COVID	-0.159467	0.0916941	0.0820129	1	Suhre	0.852598	0.672878	1.03232	0.76655
CXCL11	Hospitalized_COVID	-0.0478061	0.0276294	0.0835833	17	Breth	0.953319	0.899165	1.00747	0.76655
DEFB107A	Hospitalized_COVID	-0.0793611	0.0456796	0.0823271	13	Sun	0.923706	0.834174	1.01324	0.76655
G6B	Hospitalized_COVID	-0.117455	0.0674673	0.0816987	6	Sun	0.889181	0.756945	1.02142	0.76655
KIAA1324L	Hospitalized_COVID	-0.0983658	0.0566333	0.0824069	8	Sun	0.906317	0.795316	1.01732	0.76655
KLK11	Hospitalized_COVID	-0.0452056	0.0261342	0.0836753	7	Folk	0.955801	0.904578	1.00702	0.76655
OSTN	Hospitalized_COVID	-0.0928006	0.0534134	0.0823158	8	Sun	0.911375	0.806685	1.01607	0.76655
PFDN5	Hospitalized_COVID	0.191312	0.110169	0.0824701	1	Suhre	1.21084	0.994906	1.42677	0.76655
RHOD	Hospitalized_COVID	0.0527331	0.030345	0.0822488	18	Sun	1.05415	0.994672	1.11362	0.76655
SHC2	Hospitalized_COVID	0.0540499	0.0310881	0.0821048	15	Sun	1.05554	0.994605	1.11647	0.76655
TCN2	Hospitalized_COVID	-0.0547028	0.0314709	0.0821746	15	Sun	0.946766	0.885084	1.00845	0.76655
VEGFA	Hospitalized_COVID	-0.0214691	0.0123597	0.0823832	14	Enroth	0.97876	0.954535	1.00298	0.76655
RNF122	Hospitalized_COVID	-0.107267	0.0620574	0.0838967	8	Sun	0.898286	0.776653	1.01992	0.767242
PTPN1	Hospitalized_COVID	0.0920544	0.0532745	0.0840014	11	Sun	1.09642	0.992006	1.20084	0.767376
EHF	Hospitalized_COVID	0.100224	0.0580956	0.0844991	8	Sun	1.10542	0.991551	1.21929	0.76744
GRB2	Hospitalized_COVID	0.061021	0.0354164	0.0848962	10	Sun	1.06292	0.993505	1.13234	0.76744
HCK	Hospitalized_COVID	0.0875794	0.0508623	0.0850889	3	Suhre	1.09153	0.991839	1.19122	0.76744
LCN8	Hospitalized_COVID	-0.101302	0.0588169	0.0850101	8	Sun	0.90366	0.788379	1.01894	0.76744
NSG1	Hospitalized_COVID	-0.0629018	0.0365224	0.0850192	17	Sun	0.939036	0.867452	1.01062	0.76744
RBP4	Hospitalized_COVID	0.0706756	0.0410153	0.0848611	9	Sun	1.07323	0.992843	1.15362	0.76744
VPS29	Hospitalized_COVID	0.0654345	0.0379443	0.0846196	10	Sun	1.06762	0.993252	1.14199	0.76744
CCNC	Hospitalized_COVID	0.124209	0.0723786	0.0861446	6	Sun	1.13225	0.99039	1.27411	0.76803
IER3IP1	Hospitalized_COVID	-0.112757	0.0656803	0.0860254	6	Sun	0.893368	0.764634	1.0221	0.76803
IL18R1	Hospitalized_COVID	-0.0482098	0.0280764	0.0859618	6	Enroth	0.952934	0.897904	1.00796	0.76803
MBD4	Hospitalized_COVID	-0.108226	0.0630637	0.0861361	7	Sun	0.897425	0.77382	1.02103	0.76803
RNF148	Hospitalized_COVID	-0.0955517	0.055669	0.0860841	10	Sun	0.908871	0.79976	1.01798	0.76803
UFM1	Hospitalized_COVID	0.195226	0.113724	0.0860402	1	Suhre	1.21559	0.992687	1.43848	0.76803
ARHGAP36	Hospitalized_COVID	0.113045	0.0658984	0.0862645	7	Sun	1.11968	0.990522	1.24884	0.768287
CAMK2A	Hospitalized_COVID	0.0708771	0.0415394	0.0879593	9	Sun	1.07345	0.992032	1.15487	0.775515
CHCHD2	Hospitalized_COVID	0.0963299	0.056516	0.0882934	9	Sun	1.10112	0.990351	1.21189	0.775515
COX6C	Hospitalized_COVID	0.0864293	0.0507197	0.0883703	9	Sun	1.09027	0.990864	1.18968	0.775515
LRPAP1	Hospitalized_COVID	0.024052	0.0141024	0.0880972	39	Sun	1.02434	0.996703	1.05198	0.775515
TNFRSF9	Hospitalized_COVID	-0.0677811	0.0396928	0.0877022	5	Hogl	0.934465	0.856667	1.01226	0.775515
TRAIL-R2	Hospitalized_COVID	-0.0784391	0.0460176	0.0882794	21	Scallop	0.924558	0.834364	1.01475	0.775515
FOLH1	Hospitalized_COVID	-0.0846045	0.0497794	0.0892082	10	Sun	0.918876	0.821308	1.01644	0.776639
UBTD2	Hospitalized_COVID	0.0728729	0.0429468	0.0897313	11	Sun	1.07559	0.991418	1.15977	0.776639
SEMA5A	Hospitalized_COVID	-0.0305116	0.0180029	0.09011	23	Sun	0.969949	0.934663	1.00523	0.777462
HAAO	Hospitalized_COVID	0.0399866	0.0236105	0.0903427	17	Sun	1.0408	0.99452	1.08707	0.777788
PPID	Hospitalized_COVID	-0.0682119	0.0403058	0.090577	1	Suhre	0.934063	0.855063	1.01306	0.779018
ITGB7	Hospitalized_COVID	-0.0965921	0.0571224	0.0908429	9	Sun	0.907926	0.795966	1.01989	0.779511
ALB	Hospitalized_COVID	0.184188	0.109504	0.0925651	1	Suhre	1.20224	0.987614	1.41687	0.779611
BMP7	Hospitalized_COVID	-0.0634942	0.0377802	0.0928367	16	Sun	0.93848	0.86443	1.01253	0.779611
CHST2	Hospitalized_COVID	-0.0960699	0.0570651	0.0922758	10	Sun	0.908401	0.796553	1.02025	0.779611
CPNE1	Hospitalized_COVID	0.0335693	0.0198883	0.0914326	20	Sun	1.03414	0.995158	1.07312	0.779611
FSTL4	Hospitalized_COVID	-0.0868149	0.0514106	0.0912851	10	Sun	0.916847	0.816082	1.01761	0.779611
NRXN1	Hospitalized_COVID	0.0790509	0.047006	0.0926235	12	Sun	1.08226	0.990128	1.17439	0.779611
PTH	Hospitalized_COVID	-0.0511006	0.030351	0.0922478	16	Sun	0.950183	0.890695	1.00967	0.779611
STAU2	Hospitalized_COVID	0.100995	0.0600725	0.0927209	3	Sun	1.10627	0.988529	1.22401	0.779611
TIMP4	Hospitalized_COVID	0.0537599	0.0319007	0.0919452	14	Sun	1.05523	0.992706	1.11776	0.779611
TYK2	Hospitalized_COVID	0.0574994	0.0341389	0.092128	16	Sun	1.05918	0.992272	1.1261	0.779611
C7orf69	Hospitalized_COVID	0.0958992	0.0571377	0.0932715	9	Sun	1.10065	0.988658	1.21264	0.780917
Nr_CAM	Hospitalized_COVID	0.0506139	0.030156	0.0932683	6	Hill	1.05192	0.992811	1.11102	0.780917
TIE1	Hospitalized_COVID	0.0777239	0.0463669	0.0936835	10	Sun	1.08082	0.989945	1.1717	0.783596
IL17D	Hospitalized_COVID	-0.101009	0.0602799	0.0938036	7	Sun	0.903925	0.785776	1.02207	0.783832
PGRMC2	Hospitalized_COVID	0.0567116	0.0339057	0.094401	14	Sun	1.05835	0.991895	1.12481	0.788051
IL16	Hospitalized_COVID	-0.0301402	0.0180364	0.0947065	21	Breth	0.97031	0.934958	1.00566	0.789828
FGF5	Hospitalized_COVID	-0.0837035	0.050159	0.0951644	12	Sun	0.919704	0.821392	1.01802	0.790582
PEAR1	Hospitalized_COVID	-0.0587327	0.0351942	0.095154	17	Sun	0.942959	0.873978	1.01194	0.790582
ARRDC3	Hospitalized_COVID	-0.0873474	0.0523999	0.0955264	9	Sun	0.916359	0.813655	1.01906	0.792301
EXOSC1	Hospitalized_COVID	0.0530161	0.0318438	0.0959372	11	Sun	1.05445	0.992033	1.11686	0.794648
BCAR3	Hospitalized_COVID	0.0595549	0.0358604	0.0967653	10	Sun	1.06136	0.991078	1.13165	0.79543
CLEC11A	Hospitalized_COVID	-0.0561019	0.0337894	0.0968467	15	Sun	0.945443	0.879216	1.01167	0.79543
CXCL11	Hospitalized_COVID	-0.100602	0.0605097	0.0963978	1	Suhre	0.904293	0.785694	1.02289	0.79543
DBNL	Hospitalized_COVID	0.0708448	0.0427027	0.0971113	9	Sun	1.07341	0.989717	1.15711	0.79543
MID2	Hospitalized_COVID	0.0249635	0.0150286	0.0966996	50	Sun	1.02528	0.995822	1.05473	0.79543
NHLRC3	Hospitalized_COVID	0.106336	0.0640682	0.0969682	6	Sun	1.1122	0.986622	1.23777	0.79543
PROL1	Hospitalized_COVID	-0.0921552	0.0554903	0.0967648	9	Sun	0.911964	0.803203	1.02072	0.79543
PSMD4	Hospitalized_COVID	-0.0975699	0.0588188	0.0971515	8	Sun	0.907039	0.791754	1.02232	0.79543
WIF1	Hospitalized_COVID	0.0442677	0.0266311	0.0964607	14	Sun	1.04526	0.993065	1.09746	0.79543
ARL3	Hospitalized_COVID	0.0517128	0.03125	0.0979632	16	Sun	1.05307	0.991823	1.11432	0.7975
SPHK2	Hospitalized_COVID	0.0545232	0.0329578	0.0980593	11	Sun	1.05604	0.99144	1.12063	0.7975
CDH7	Hospitalized_COVID	-0.0553575	0.0338197	0.101664	11	Sun	0.946147	0.87986	1.01243	0.798071
CGA	Hospitalized_COVID	-0.046295	0.0283286	0.102214	11	Sun	0.95476	0.899236	1.01028	0.798071
CRISP2	Hospitalized_COVID	-0.0288245	0.0175917	0.101311	27	Sun	0.971587	0.937107	1.00607	0.798071
CTSD	Hospitalized_COVID	0.0373367	0.0225979	0.0984898	6	Enroth	1.03804	0.993751	1.08233	0.798071
CXCL10	Hospitalized_COVID	0.0420037	0.0254183	0.0984332	10	Hogl	1.0429	0.993078	1.09272	0.798071
EVL	Hospitalized_COVID	-0.0742282	0.0454358	0.102323	13	Sun	0.92846	0.839406	1.01751	0.798071
HSPG2	Hospitalized_COVID	0.051764	0.0314696	0.0999932	5	Enroth	1.05313	0.991447	1.11481	0.798071
IFNW1	Hospitalized_COVID	0.097755	0.0592086	0.0987332	7	Sun	1.10269	0.986644	1.21874	0.798071
IL13	Hospitalized_COVID	0.0967838	0.0590457	0.101185	7	Sun	1.10162	0.985893	1.21735	0.798071
IL2RB	Hospitalized_COVID	0.103564	0.0627758	0.098996	8	Sun	1.10912	0.986076	1.23216	0.798071
ISM1	Hospitalized_COVID	-0.0427639	0.0260548	0.100734	19	Sun	0.958138	0.90707	1.0092	0.798071
MMP7	Hospitalized_COVID	-0.0608177	0.0370406	0.100606	5	Suhre	0.940995	0.868395	1.01359	0.798071
PCDH15	Hospitalized_COVID	0.0990376	0.0604741	0.101487	7	Sun	1.10411	0.985579	1.22264	0.798071
REG3A	Hospitalized_COVID	-0.0906649	0.0555001	0.102343	9	Sun	0.913324	0.804543	1.0221	0.798071
RPN1	Hospitalized_COVID	0.0803323	0.0491121	0.101904	11	Sun	1.08365	0.987387	1.17991	0.798071
SCIN	Hospitalized_COVID	0.124764	0.0755393	0.0986069	5	Sun	1.13288	0.984824	1.28094	0.798071
TEK	Hospitalized_COVID	0.047184	0.0285614	0.0985307	9	Breth	1.04831	0.992335	1.1043	0.798071
TINAGL1	Hospitalized_COVID	-0.0488284	0.0298287	0.101639	14	Sun	0.952345	0.89388	1.01081	0.798071
TNFRSF10A	Hospitalized_COVID	-0.0355159	0.0215566	0.0994411	13	Breth	0.965107	0.922856	1.00736	0.798071
TP53	Hospitalized_COVID	-0.0875679	0.0530495	0.0988035	10	Sun	0.916157	0.81218	1.02013	0.798071
UBE2J2	Hospitalized_COVID	0.105225	0.0643234	0.101867	6	Sun	1.11096	0.984887	1.23703	0.798071
USP25	Hospitalized_COVID	-0.0451156	0.0275727	0.10179	17	Sun	0.955887	0.901845	1.00993	0.798071
ARMC5	Hospitalized_COVID	0.105269	0.0644757	0.102535	7	Sun	1.11101	0.984637	1.23738	0.798108
SPR	Hospitalized_COVID	0.0824556	0.0504964	0.10249	12	Sun	1.08595	0.986977	1.18492	0.798108
ARMC5	Hospitalized_COVID	-0.043063	0.0263984	0.102833	30	Sun	0.957851	0.90611	1.00959	0.798566
HMGB1	Hospitalized_COVID	-0.15943	0.0977454	0.102875	1	Suhre	0.85263	0.661049	1.04421	0.798566
MMP12	Hospitalized_COVID	-0.0559471	0.0343738	0.103608	16	Sun	0.945589	0.878216	1.01296	0.802032
SPINK9	Hospitalized_COVID	-0.0775518	0.0476614	0.103707	12	Sun	0.925379	0.831963	1.0188	0.802032
GDF-15	Hospitalized_COVID	-0.0868384	0.0535932	0.105163	22	Scallop	0.916825	0.811783	1.02187	0.806152
GPC5	Hospitalized_COVID	-0.026213	0.0161813	0.105242	14	Hill	0.974128	0.942412	1.00584	0.806152
TGFBI	Hospitalized_COVID	-0.0741015	0.0456876	0.104821	12	Sun	0.928577	0.83903	1.01813	0.806152
TNFRSF4	Hospitalized_COVID	-0.0981358	0.0604434	0.104462	8	Sun	0.906526	0.788057	1.02499	0.806152
TXNDC11	Hospitalized_COVID	-0.0950039	0.0585326	0.104569	8	Sun	0.909369	0.794646	1.02409	0.806152
ADAM19	Hospitalized_COVID	0.105569	0.0673556	0.117037	6	Sun	1.11134	0.979326	1.24336	0.807042
AGER	Hospitalized_COVID	-0.101466	0.0658861	0.123554	5	Folk	0.903512	0.774375	1.03265	0.807042
AMBP	Hospitalized_COVID	0.0314109	0.0195223	0.107621	10	Enroth	1.03191	0.993646	1.07017	0.807042
APOF	Hospitalized_COVID	0.0777382	0.0489948	0.112589	11	Sun	1.08084	0.98481	1.17687	0.807042
ATP1A1	Hospitalized_COVID	0.0888176	0.0583912	0.12824	8	Sun	1.09288	0.978434	1.20733	0.807042
BAGE2	Hospitalized_COVID	0.0549114	0.0343018	0.109414	13	Sun	1.05645	0.989216	1.12368	0.807042
BCAR3	Hospitalized_COVID	-0.0666901	0.0434388	0.124719	3	Suhre	0.935485	0.850345	1.02063	0.807042
BMP10	Hospitalized_COVID	0.163797	0.10378	0.114495	3	Sun	1.17798	0.974566	1.38138	0.807042
BMPR1A	Hospitalized_COVID	0.0890468	0.0587717	0.129739	8	Sun	1.09313	0.977939	1.20832	0.807042
BPGM	Hospitalized_COVID	-0.101303	0.0665797	0.128127	6	Sun	0.903659	0.773163	1.03416	0.807042
C4A	Hospitalized_COVID	0.0369074	0.0231423	0.110757	10	Suhre	1.0376	0.992238	1.08296	0.807042
C9orf89	Hospitalized_COVID	0.0408691	0.0263709	0.121193	16	Sun	1.04172	0.990029	1.0934	0.807042
CA6	Hospitalized_COVID	0.0320043	0.020104	0.111399	18	Sun	1.03252	0.993118	1.07193	0.807042
CCL16	Hospitalized_COVID	0.0351909	0.0219647	0.109121	12	Breth	1.03582	0.992767	1.07887	0.807042
CCL23	Hospitalized_COVID	0.0634269	0.041537	0.126762	3	Suhre	1.06548	0.984069	1.14689	0.807042
CCL3	Hospitalized_COVID	0.069713	0.0460147	0.129769	3	Suhre	1.0722	0.982012	1.16239	0.807042
CD200R1L	Hospitalized_COVID	-0.0871471	0.05466	0.110858	8	Sun	0.916542	0.809409	1.02368	0.807042
CD40	Hospitalized_COVID	-0.0545992	0.0357376	0.126567	8	Folk	0.946865	0.876819	1.01691	0.807042
CDY1	Hospitalized_COVID	0.0708449	0.0461205	0.124518	11	Sun	1.07341	0.983019	1.16381	0.807042
CEP57	Hospitalized_COVID	-0.0289672	0.0189116	0.125592	23	Sun	0.971448	0.934382	1.00852	0.807042
CFB	Hospitalized_COVID	0.0439436	0.0279713	0.116177	3	Suhre	1.04492	0.9901	1.09975	0.807042
CFHR5	Hospitalized_COVID	-0.049178	0.0317489	0.12139	13	Sun	0.952012	0.889784	1.01424	0.807042
CHP1	Hospitalized_COVID	0.0888298	0.0552147	0.107658	9	Sun	1.09289	0.984674	1.20112	0.807042
CLEC12A	Hospitalized_COVID	0.0186189	0.0119438	0.119026	25	Sun	1.01879	0.995383	1.0422	0.807042
CLN5	Hospitalized_COVID	-0.0966893	0.0627638	0.123432	7	Sun	0.907838	0.784821	1.03086	0.807042
CSDC2	Hospitalized_COVID	0.0659073	0.0430967	0.126193	13	Sun	1.06813	0.983658	1.1526	0.807042
CSMD1	Hospitalized_COVID	0.0667991	0.0431778	0.121847	12	Sun	1.06908	0.984452	1.15371	0.807042
CSMD2	Hospitalized_COVID	0.0738875	0.0464931	0.112012	8	Sun	1.07669	0.985559	1.16781	0.807042
CTGF	Hospitalized_COVID	-0.100837	0.0664593	0.129197	6	Sun	0.90408	0.77382	1.03434	0.807042
CTSH	Hospitalized_COVID	-0.0311633	0.0200367	0.119872	16	Sun	0.969317	0.930045	1.00859	0.807042
CX3CL1	Hospitalized_COVID	-0.0429196	0.0273094	0.116042	7	Hogl	0.957988	0.904462	1.01151	0.807042
CXCL6	Hospitalized_COVID	-0.0430804	0.0267158	0.106843	8	Breth	0.957834	0.905471	1.0102	0.807042
DNAJB1	Hospitalized_COVID	-0.0816675	0.0521528	0.117366	3	Suhre	0.921578	0.819359	1.0238	0.807042
ECE1	Hospitalized_COVID	-0.0871482	0.0550129	0.113162	9	Sun	0.916541	0.808716	1.02437	0.807042
EFNA5	Hospitalized_COVID	-0.16544	0.108398	0.126952	1	Suhre	0.847521	0.635061	1.05998	0.807042
Eotaxin.data.gz	Hospitalized_COVID	-0.0634207	0.0406695	0.118898	23	Ahol	0.938549	0.858836	1.01826	0.807042
EPHB6	Hospitalized_COVID	0.0773112	0.0510033	0.129568	8	Sun	1.08038	0.980412	1.18034	0.807042
ESM1	Hospitalized_COVID	-0.0152953	0.0096752	0.113906	39	Enroth	0.984821	0.965858	1.00378	0.807042
F2R	Hospitalized_COVID	-0.0715035	0.0455517	0.11648	3	Enroth	0.930993	0.841712	1.02027	0.807042
FCGR3B	Hospitalized_COVID	-0.0194878	0.0126783	0.124267	35	Sun	0.980701	0.955851	1.00555	0.807042
FGF16	Hospitalized_COVID	-0.0908158	0.0589096	0.123167	8	Sun	0.913186	0.797723	1.02865	0.807042
FOXL2	Hospitalized_COVID	0.058534	0.0375795	0.119327	13	Sun	1.06028	0.986625	1.13394	0.807042
GDF2	Hospitalized_COVID	0.0505653	0.0332317	0.12811	5	Enroth	1.05187	0.986731	1.117	0.807042
GH1	Hospitalized_COVID	0.0228774	0.015076	0.129146	11	Enroth	1.02314	0.993592	1.05269	0.807042
GPCPD1	Hospitalized_COVID	-0.0832906	0.054299	0.125048	10	Sun	0.920084	0.813658	1.02651	0.807042
GRB14	Hospitalized_COVID	-0.112955	0.0718117	0.115733	6	Sun	0.893191	0.75244	1.03394	0.807042
HBEGF	Hospitalized_COVID	0.043591	0.0281375	0.121331	15	Sun	1.04455	0.989406	1.0997	0.807042
HMGB2	Hospitalized_COVID	-0.081738	0.0507007	0.106926	9	Sun	0.921513	0.82214	1.02089	0.807042
IL10RA	Hospitalized_COVID	-0.0290747	0.0190714	0.127379	14	Breth	0.971344	0.933964	1.00872	0.807042
IL1ra.data.gz	Hospitalized_COVID	0.110496	0.0706362	0.117749	6	Ahol	1.11683	0.978385	1.25528	0.807042
IL1RAP	Hospitalized_COVID	0.0333793	0.0216448	0.12304	10	Suhre	1.03394	0.991519	1.07637	0.807042
IL1RL1	Hospitalized_COVID	0.0271915	0.0176407	0.123218	9	Enroth	1.02756	0.992989	1.06214	0.807042
IL25	Hospitalized_COVID	-0.0693535	0.0453946	0.126564	14	Sun	0.932997	0.844023	1.02197	0.807042
IL6R	Hospitalized_COVID	-0.0312939	0.0193817	0.106395	13	Breth	0.969191	0.931203	1.00718	0.807042
ITFG1	Hospitalized_COVID	0.0555374	0.0365726	0.128876	14	Sun	1.05711	0.985426	1.12879	0.807042
KIR2DL5A	Hospitalized_COVID	-0.0754718	0.0486403	0.12075	12	Sun	0.927306	0.831971	1.02264	0.807042
KIR3DS1	Hospitalized_COVID	0.132742	0.0848261	0.117612	1	Suhre	1.14196	0.975696	1.30821	0.807042
LAIR1	Hospitalized_COVID	-0.0959042	0.0610953	0.116474	7	Sun	0.908551	0.788804	1.0283	0.807042
LCT	Hospitalized_COVID	0.0592273	0.0370906	0.110304	13	Sun	1.06102	0.988319	1.13371	0.807042
LEP	Hospitalized_COVID	0.0658397	0.0409897	0.108219	7	Sun	1.06806	0.987716	1.1484	0.807042
LGALS2	Hospitalized_COVID	-0.164369	0.10625	0.121862	1	Suhre	0.848429	0.640179	1.05668	0.807042
LGALS3	Hospitalized_COVID	0.0303282	0.0193073	0.116225	7	Enroth	1.03079	0.99295	1.06864	0.807042
LGALS8	Hospitalized_COVID	-0.049951	0.0312363	0.10979	5	Enroth	0.951276	0.890053	1.0125	0.807042
LPO	Hospitalized_COVID	-0.0906338	0.0583419	0.120305	3	Suhre	0.913352	0.799002	1.0277	0.807042
LTBR	Hospitalized_COVID	0.0440636	0.028511	0.122227	14	Breth	1.04505	0.989167	1.10093	0.807042
MAPK1	Hospitalized_COVID	0.0915177	0.0579328	0.114171	3	Suhre	1.09584	0.982288	1.20938	0.807042
MESDC2	Hospitalized_COVID	0.0769686	0.0478697	0.107863	12	Sun	1.08001	0.986184	1.17383	0.807042
MMEL1	Hospitalized_COVID	-0.101937	0.0660137	0.122545	7	Sun	0.903086	0.7737	1.03247	0.807042
MMP1	Hospitalized_COVID	-0.0418482	0.0273995	0.126679	11	Folk	0.959015	0.905312	1.01272	0.807042
MMP12	Hospitalized_COVID	0.0286617	0.0188719	0.128826	19	Folk	1.02908	0.992088	1.06607	0.807042
MMP3	Hospitalized_COVID	0.108951	0.0682557	0.11044	1	Enroth	1.11511	0.981326	1.24889	0.807042
MRPL52	Hospitalized_COVID	-0.117672	0.0748102	0.115734	5	Sun	0.888988	0.74236	1.03562	0.807042
MSLN	Hospitalized_COVID	-0.0247917	0.0158206	0.117102	8	Enroth	0.975513	0.944505	1.00652	0.807042
MSMB	Hospitalized_COVID	0.0836343	0.0530323	0.114785	11	Sun	1.08723	0.983288	1.19117	0.807042
MUSK	Hospitalized_COVID	0.057054	0.0366664	0.119701	11	Sun	1.05871	0.986847	1.13058	0.807042
NAALAD2	Hospitalized_COVID	-0.0358687	0.02272	0.114399	20	Sun	0.964767	0.920236	1.0093	0.807042
NoneX	Hospitalized_COVID	0.0742984	0.0467247	0.111805	12	Sun	1.07713	0.985548	1.16871	0.807042
NQO1	Hospitalized_COVID	-0.0559998	0.0366079	0.126087	11	Sun	0.945539	0.873788	1.01729	0.807042
NRXN3	Hospitalized_COVID	-0.0593523	0.0386579	0.124705	17	Sun	0.942375	0.866605	1.01814	0.807042
OAS1	Hospitalized_COVID	-0.0457298	0.0287653	0.111889	14	Sun	0.9553	0.89892	1.01168	0.807042
OCIAD1	Hospitalized_COVID	-0.029916	0.0194435	0.123899	24	Sun	0.970527	0.932418	1.00864	0.807042
PAICS	Hospitalized_COVID	0.0774307	0.0509454	0.128542	9	Sun	1.08051	0.980654	1.18036	0.807042
PDE4D	Hospitalized_COVID	0.0904924	0.0597589	0.129952	8	Sun	1.09471	0.977586	1.21184	0.807042
PI3	Hospitalized_COVID	0.013122	0.0086362	0.128655	43	Enroth	1.01321	0.996282	1.03014	0.807042
PLXNA1	Hospitalized_COVID	0.0973018	0.0610009	0.110693	7	Sun	1.10219	0.982631	1.22175	0.807042
PRSS2	Hospitalized_COVID	0.086043	0.0566533	0.128822	8	Sun	1.08985	0.978813	1.20089	0.807042
PRTN3	Hospitalized_COVID	0.0120643	0.0076388	0.114259	40	Enroth	1.01214	0.997165	1.02711	0.807042
RAB39B	Hospitalized_COVID	0.0733045	0.0459807	0.110882	9	Sun	1.07606	0.985936	1.16618	0.807042
RAD23A	Hospitalized_COVID	-0.0893978	0.0568263	0.115678	9	Sun	0.914482	0.803102	1.02586	0.807042
RBM39	Hospitalized_COVID	0.0446906	0.0292193	0.126144	12	Sun	1.0457	0.988434	1.10297	0.807042
REN	Hospitalized_COVID	0.0623289	0.0406984	0.12565	6	Sun	1.06431	0.984544	1.14408	0.807042
RETN	Hospitalized_COVID	0.0271711	0.0173097	0.116485	10	Enroth	1.02754	0.993617	1.06147	0.807042
ROBO1	Hospitalized_COVID	0.0779259	0.0490387	0.112044	11	Sun	1.08104	0.984927	1.17716	0.807042
RPLP2	Hospitalized_COVID	0.0579574	0.0372193	0.119426	9	Sun	1.05967	0.98672	1.13262	0.807042
RPSA	Hospitalized_COVID	0.0427796	0.0264749	0.106126	14	Sun	1.04371	0.991817	1.0956	0.807042
SAA1	Hospitalized_COVID	0.0537066	0.035145	0.126477	9	Sun	1.05517	0.986291	1.12406	0.807042
SCARA5	Hospitalized_COVID	0.0504881	0.0323393	0.118476	5	Enroth	1.05178	0.988399	1.11517	0.807042
SHBG	Hospitalized_COVID	0.164101	0.104425	0.116071	1	Suhre	1.17833	0.97366	1.38301	0.807042
SIAE	Hospitalized_COVID	-0.0603862	0.0394597	0.125936	13	Sun	0.941401	0.86406	1.01874	0.807042
STX7	Hospitalized_COVID	-0.0837721	0.0548219	0.126494	8	Sun	0.919641	0.81219	1.02709	0.807042
TJP1	Hospitalized_COVID	0.0511904	0.0335301	0.126836	10	Sun	1.05252	0.986804	1.11824	0.807042
TK1	Hospitalized_COVID	0.0815317	0.0503702	0.105523	10	Sun	1.08495	0.986222	1.18367	0.807042
TMED2	Hospitalized_COVID	-0.0409155	0.0256871	0.111196	18	Sun	0.95991	0.909563	1.01026	0.807042
TNFRSF14	Hospitalized_COVID	-0.0556949	0.0362361	0.124293	7	Breth	0.945828	0.874805	1.01685	0.807042
TNFRSF1A	Hospitalized_COVID	-0.0870692	0.0572212	0.128103	7	Sun	0.916614	0.80446	1.02877	0.807042
TNFSF10	Hospitalized_COVID	0.0115898	0.0075229	0.123417	44	Enroth	1.01166	0.996912	1.0264	0.807042
TNFSF11	Hospitalized_COVID	-0.0644838	0.0399253	0.106287	6	Breth	0.937551	0.859298	1.0158	0.807042
TNFSF13B	Hospitalized_COVID	0.0787324	0.0519065	0.129314	3	Suhre	1.08191	0.980178	1.18365	0.807042
TOR1AIP2	Hospitalized_COVID	0.0820453	0.0532252	0.123201	11	Sun	1.0855	0.981184	1.18983	0.807042
TOX3	Hospitalized_COVID	0.0867644	0.0563027	0.123309	9	Sun	1.09064	0.980286	1.20099	0.807042
TPM2	Hospitalized_COVID	-0.0916797	0.0583769	0.116304	8	Sun	0.912397	0.797979	1.02682	0.807042
TRA2B	Hospitalized_COVID	0.0537811	0.0348508	0.122787	14	Sun	1.05525	0.986946	1.12356	0.807042
TREML2	Hospitalized_COVID	0.0820929	0.0521224	0.115256	9	Sun	1.08556	0.983397	1.18772	0.807042
UBE2J1	Hospitalized_COVID	0.040199	0.0263182	0.126656	15	Sun	1.04102	0.989434	1.0926	0.807042
UBL4A	Hospitalized_COVID	0.0858084	0.0556878	0.123345	8	Sun	1.0896	0.980449	1.19875	0.807042
UBXN4	Hospitalized_COVID	0.0811998	0.0512593	0.113171	10	Sun	1.08459	0.984119	1.18506	0.807042
UGP2	Hospitalized_COVID	0.0745373	0.046998	0.112747	7	Sun	1.07739	0.985269	1.1695	0.807042
UNC5D	Hospitalized_COVID	0.0854271	0.0535546	0.110681	10	Sun	1.08918	0.984215	1.19415	0.807042
VEGF.data.gz	Hospitalized_COVID	0.0417181	0.0270086	0.122437	28	Ahol	1.0426	0.989664	1.09554	0.807042
VTI1A	Hospitalized_COVID	0.0755551	0.0498429	0.129554	11	Sun	1.07848	0.980791	1.17617	0.807042
XCL1	Hospitalized_COVID	-0.0368227	0.023226	0.112873	16	Breth	0.963847	0.918324	1.00937	0.807042
CDH1	Hospitalized_COVID	-0.152487	0.100812	0.130385	1	Suhre	0.85857	0.660979	1.05616	0.807044
FLVCR1	Hospitalized_COVID	-0.0256666	0.0169636	0.13027	36	Sun	0.97466	0.941411	1.00791	0.807044
CDC42BPB	Hospitalized_COVID	-0.0784187	0.0519032	0.130823	10	Sun	0.924577	0.822847	1.02631	0.80741
KRTDAP	Hospitalized_COVID	-0.0767248	0.0507747	0.130767	9	Sun	0.926145	0.826626	1.02566	0.80741
PILRA	Hospitalized_COVID	-0.0703037	0.0465132	0.130667	12	Sun	0.932111	0.840945	1.02328	0.80741
GCH1	Hospitalized_COVID	-0.0614742	0.0407142	0.13107	13	Sun	0.940377	0.860577	1.02018	0.808166
PRSS8	Hospitalized_COVID	-0.0600656	0.0397884	0.131139	6	Breth	0.941703	0.863718	1.01969	0.808166
ACE2	Hospitalized_COVID	0.134942	0.0894571	0.13144	1	Suhre	1.14447	0.969135	1.31981	0.80874
MFAP4	Hospitalized_COVID	-0.068231	0.0452412	0.131513	10	Sun	0.934045	0.845372	1.02272	0.80874
C6orf226	Hospitalized_COVID	0.072995	0.0485848	0.132988	11	Sun	1.07573	0.980499	1.17095	0.809462
CILP	Hospitalized_COVID	0.0603621	0.0401264	0.132504	14	Sun	1.06222	0.983573	1.14087	0.809462
IFNAR1	Hospitalized_COVID	0.034388	0.0228346	0.132078	28	Sun	1.03499	0.99023	1.07974	0.809462
LAD1	Hospitalized_COVID	-0.0672198	0.044753	0.133092	12	Sun	0.93499	0.847274	1.02271	0.809462
NGF	Hospitalized_COVID	-0.093119	0.0619376	0.132727	7	Sun	0.911085	0.789687	1.03248	0.809462
RFK	Hospitalized_COVID	0.0962196	0.063975	0.132576	7	Sun	1.101	0.97561	1.22639	0.809462
EIF3G	Hospitalized_COVID	0.081839	0.0545478	0.133532	6	Sun	1.08528	0.978367	1.19219	0.810075
LRTM1	Hospitalized_COVID	0.0943465	0.0628966	0.133608	7	Sun	1.09894	0.975663	1.22222	0.810075
MUC1	Hospitalized_COVID	-0.0843366	0.0562192	0.133578	8	Sun	0.919122	0.808932	1.02931	0.810075
BetaNGF	Hospitalized_COVID	-0.0269541	0.017979	0.133823	8	Hogl	0.973406	0.938167	1.00864	0.810147
CNTN5	Hospitalized_COVID	0.0460031	0.0307285	0.134371	18	Sun	1.04708	0.98685	1.10731	0.81167
STAT3	Hospitalized_COVID	0.0517068	0.0345636	0.134656	13	Sun	1.05307	0.985322	1.12081	0.81167
CSPG4	Hospitalized_COVID	-0.0883233	0.0591794	0.135577	8	Sun	0.915465	0.799473	1.03146	0.815859
PTHLH	Hospitalized_COVID	-0.0728659	0.0488531	0.135823	3	Suhre	0.929725	0.833973	1.02548	0.816395
ASAH2	Hospitalized_COVID	-0.0587423	0.0396043	0.138013	5	Enroth	0.94295	0.865325	1.02057	0.816461
CAMKK1	Hospitalized_COVID	0.108032	0.0726563	0.137042	5	Sun	1.11408	0.971677	1.25649	0.816461
HGF	Hospitalized_COVID	0.0320147	0.0215862	0.138046	8	Hogl	1.03253	0.990224	1.07484	0.816461
IFI16	Hospitalized_COVID	0.0923985	0.0621711	0.137227	8	Sun	1.0968	0.974947	1.21866	0.816461
IL22	Hospitalized_COVID	-0.0822215	0.0551538	0.136022	9	Sun	0.921068	0.812967	1.02917	0.816461
ITM2C	Hospitalized_COVID	-0.0894959	0.060074	0.136288	8	Sun	0.914392	0.796647	1.03214	0.816461
KCNE2	Hospitalized_COVID	0.0862698	0.0581782	0.138113	7	Sun	1.0901	0.976071	1.20413	0.816461
NEURL4	Hospitalized_COVID	0.0640741	0.0429872	0.136083	13	Sun	1.06617	0.981916	1.15043	0.816461
PPT1	Hospitalized_COVID	-0.0639764	0.0430891	0.137611	13	Sun	0.938027	0.853572	1.02248	0.816461
PRKCB	Hospitalized_COVID	0.0955103	0.0643338	0.137648	7	Sun	1.10022	0.974126	1.22631	0.816461
PRKCZ	Hospitalized_COVID	0.0471047	0.0316142	0.136228	19	Sun	1.04823	0.986268	1.1102	0.816461
PRLH	Hospitalized_COVID	0.0827641	0.0557383	0.137578	9	Sun	1.08629	0.977039	1.19553	0.816461
TNFSF12	Hospitalized_COVID	0.0703952	0.0473468	0.137068	12	Sun	1.07293	0.980132	1.16573	0.816461
ABHD14A	Hospitalized_COVID	0.0446143	0.03017	0.139203	16	Sun	1.04562	0.986491	1.10476	0.816606
BMPER	Hospitalized_COVID	0.0700428	0.0474317	0.139754	11	Sun	1.07255	0.979588	1.16552	0.816606
CASP10	Hospitalized_COVID	0.0610705	0.0413097	0.139312	15	Sun	1.06297	0.982007	1.14394	0.816606
CHIT1	Hospitalized_COVID	-0.0242734	0.0164105	0.139104	24	Sun	0.976019	0.943854	1.00818	0.816606
COL28A1	Hospitalized_COVID	0.0924894	0.0627927	0.140769	6	Sun	1.0969	0.973828	1.21998	0.816606
DEFB106A	Hospitalized_COVID	-0.0805931	0.0547762	0.141206	10	Sun	0.922569	0.815208	1.02993	0.816606
ERBB3	Hospitalized_COVID	-0.0703098	0.0474616	0.138499	12	Sun	0.932105	0.83908	1.02513	0.816606
FAM3B	Hospitalized_COVID	0.0407041	0.0275203	0.139125	11	Sun	1.04154	0.987604	1.09548	0.816606
GDF15	Hospitalized_COVID	0.0357031	0.024216	0.140384	15	Folk	1.03635	0.988885	1.08381	0.816606
HSD17B2	Hospitalized_COVID	0.0653491	0.044314	0.140298	13	Sun	1.06753	0.980676	1.15439	0.816606
ICAM1	Hospitalized_COVID	-0.0924066	0.0626692	0.140344	7	Sun	0.911734	0.788903	1.03457	0.816606
IGFBP2	Hospitalized_COVID	-0.150808	0.102544	0.14138	3	Sun	0.860013	0.659027	1.061	0.816606
KIAA1324	Hospitalized_COVID	0.0873178	0.0590054	0.138919	8	Sun	1.09124	0.975593	1.20689	0.816606
LRIT2	Hospitalized_COVID	0.0776313	0.0524201	0.138621	8	Sun	1.08072	0.977981	1.18347	0.816606
MMP7	Hospitalized_COVID	0.0400799	0.0272169	0.140856	14	Breth	1.04089	0.987549	1.09424	0.816606
PLBD1	Hospitalized_COVID	0.0764926	0.0518085	0.139823	8	Sun	1.07949	0.97795	1.18104	0.816606
RCN2	Hospitalized_COVID	-0.071724	0.0485502	0.139591	10	Sun	0.930788	0.835629	1.02595	0.816606
ROBO2	Hospitalized_COVID	-0.0943569	0.0641648	0.141415	7	Sun	0.909958	0.784195	1.03572	0.816606
SPINK2	Hospitalized_COVID	0.0673026	0.0456093	0.140042	13	Sun	1.06962	0.980225	1.15901	0.816606
TMEM167B	Hospitalized_COVID	0.0714225	0.0484003	0.140034	10	Sun	1.07403	0.97917	1.1689	0.816606
TMEM52	Hospitalized_COVID	-0.0744659	0.0502751	0.138562	12	Sun	0.928239	0.8297	1.02678	0.816606
TNFRSF21	Hospitalized_COVID	-0.13838	0.0940409	0.14116	1	Suhre	0.870768	0.686448	1.05509	0.816606
TNFSF14	Hospitalized_COVID	-0.0390556	0.0263856	0.138823	6	Enroth	0.961697	0.909981	1.01341	0.816606
ADAM12	Hospitalized_COVID	-0.0805353	0.0567644	0.155968	8	Sun	0.922622	0.811364	1.03388	0.81793
AHSG	Hospitalized_COVID	-0.0553027	0.037996	0.145535	1	Suhre	0.946199	0.871726	1.02067	0.81793
ANGPTL4	Hospitalized_COVID	-0.0639437	0.0441294	0.147337	13	Sun	0.938058	0.851564	1.02455	0.81793
APMAP	Hospitalized_COVID	0.0653376	0.0450681	0.147127	10	Sun	1.06752	0.979186	1.15585	0.81793
B3GNT2	Hospitalized_COVID	0.0397134	0.0277925	0.153025	16	Sun	1.04051	0.986039	1.09499	0.81793
B3GNT6	Hospitalized_COVID	-0.0743241	0.0519876	0.152817	8	Sun	0.928371	0.826475	1.03027	0.81793
BACH1	Hospitalized_COVID	-0.0513566	0.0352511	0.145149	19	Sun	0.94994	0.880848	1.01903	0.81793
BMP6	Hospitalized_COVID	0.0637214	0.0434869	0.142839	12	Sun	1.0658	0.980561	1.15103	0.81793
CAMK1	Hospitalized_COVID	-0.0222376	0.0151606	0.14243	22	Sun	0.978008	0.948293	1.00772	0.81793
CD226	Hospitalized_COVID	0.0670368	0.0469741	0.153551	10	Sun	1.06933	0.977266	1.1614	0.81793
CDK8	Hospitalized_COVID	0.0636634	0.044349	0.151142	12	Sun	1.06573	0.97881	1.15266	0.81793
CFC1	Hospitalized_COVID	0.154093	0.105281	0.143296	1	Suhre	1.1666	0.960249	1.37295	0.81793
CKAP2	Hospitalized_COVID	-0.0421853	0.0296452	0.154735	20	Sun	0.958692	0.900587	1.0168	0.81793
CLIC5	Hospitalized_COVID	0.07133	0.0493432	0.148292	11	Sun	1.07394	0.977223	1.17065	0.81793
CPM	Hospitalized_COVID	0.0476835	0.0332238	0.151223	3	Enroth	1.04884	0.98372	1.11396	0.81793
CROT	Hospitalized_COVID	-0.0749807	0.0510871	0.142185	10	Sun	0.927761	0.827631	1.02789	0.81793
CST6	Hospitalized_COVID	0.0667953	0.0457928	0.144664	12	Sun	1.06908	0.979323	1.15883	0.81793
CTSD	Hospitalized_COVID	0.0541684	0.0377546	0.151359	32	Scallop	1.05566	0.981663	1.12966	0.81793
CYR61	Hospitalized_COVID	0.0286258	0.0197034	0.146269	11	Enroth	1.02904	0.990421	1.06766	0.81793
DCLK3	Hospitalized_COVID	0.0873432	0.0611039	0.152883	8	Sun	1.09127	0.971507	1.21103	0.81793
DEFB119	Hospitalized_COVID	-0.0896645	0.0623484	0.1504	6	Sun	0.914238	0.792035	1.03644	0.81793
DUSP13	Hospitalized_COVID	0.0521453	0.0360256	0.14777	16	Sun	1.05353	0.982919	1.12414	0.81793
EIF4EBP1	Hospitalized_COVID	0.0144169	0.0098935	0.145059	35	Enroth	1.01452	0.99513	1.03391	0.81793
EIF5	Hospitalized_COVID	0.0987236	0.0686741	0.150557	5	Sun	1.10376	0.96916	1.23836	0.81793
ELAVL1	Hospitalized_COVID	0.0478201	0.0326739	0.143315	19	Sun	1.04898	0.984941	1.11302	0.81793
ENAH	Hospitalized_COVID	-0.0719469	0.0499925	0.150107	11	Sun	0.93058	0.832595	1.02857	0.81793
FAF2	Hospitalized_COVID	0.0664803	0.0468447	0.155851	13	Sun	1.06874	0.976924	1.16056	0.81793
FAM189A2	Hospitalized_COVID	0.0314039	0.0218796	0.1512	20	Sun	1.0319	0.989018	1.07479	0.81793
FASLG	Hospitalized_COVID	-0.0366948	0.025144	0.144459	9	Enroth	0.96397	0.914688	1.01325	0.81793
FSTL1	Hospitalized_COVID	-0.0556382	0.0385987	0.149456	16	Sun	0.945881	0.870228	1.02153	0.81793
HAVCR1	Hospitalized_COVID	0.0401486	0.0282668	0.155508	14	Sun	1.04097	0.985563	1.09637	0.81793
HNRNPAB	Hospitalized_COVID	0.0372442	0.0256812	0.146989	18	Sun	1.03795	0.987611	1.08828	0.81793
HS3ST3A1	Hospitalized_COVID	0.0739493	0.0516032	0.151847	8	Sun	1.07675	0.97561	1.17789	0.81793
ID2	Hospitalized_COVID	0.0823785	0.0579052	0.15484	8	Sun	1.08587	0.972372	1.19936	0.81793
IFNA5	Hospitalized_COVID	-0.0894569	0.0630254	0.155789	6	Sun	0.914428	0.790898	1.03796	0.81793
IGF2R	Hospitalized_COVID	-0.0408093	0.0282218	0.148172	3	Suhre	0.960012	0.904698	1.01533	0.81793
IL11	Hospitalized_COVID	-0.131126	0.0913848	0.151321	1	Suhre	0.877107	0.697993	1.05622	0.81793
IL1R1	Hospitalized_COVID	0.071894	0.0501359	0.151577	8	Sun	1.07454	0.976275	1.17281	0.81793
IL4	Hospitalized_COVID	0.0854231	0.0596043	0.151809	6	Sun	1.08918	0.972353	1.206	0.81793
KITLG	Hospitalized_COVID	0.0643265	0.0443475	0.146916	6	Breth	1.06644	0.979519	1.15336	0.81793
KPNA4	Hospitalized_COVID	-0.0658259	0.0451397	0.144766	13	Sun	0.936294	0.84782	1.02477	0.81793
KYNU	Hospitalized_COVID	-0.0334699	0.0234093	0.152785	1	Suhre	0.967084	0.921202	1.01297	0.81793
LAT	Hospitalized_COVID	-0.0464936	0.0322328	0.149181	5	Enroth	0.954571	0.891394	1.01775	0.81793
LCN1	Hospitalized_COVID	0.0681667	0.0470449	0.147346	12	Sun	1.07054	0.978336	1.16275	0.81793
LEPR	Hospitalized_COVID	0.0223579	0.0154284	0.147297	7	Suhre	1.02261	0.99237	1.05285	0.81793
LRIG3	Hospitalized_COVID	-0.0678206	0.0465704	0.145309	13	Sun	0.934428	0.84315	1.02571	0.81793
LYVE1	Hospitalized_COVID	-0.133001	0.0918194	0.147475	1	Suhre	0.875464	0.695498	1.05543	0.81793
MATN3	Hospitalized_COVID	0.0426319	0.0294287	0.147435	3	Hill	1.04355	0.985873	1.10123	0.81793
MED1	Hospitalized_COVID	-0.132349	0.0902019	0.142308	3	Sun	0.876035	0.69924	1.05283	0.81793
MTAP	Hospitalized_COVID	0.0424772	0.0292121	0.14592	20	Sun	1.04339	0.986137	1.10065	0.81793
NBL1	Hospitalized_COVID	0.0596586	0.041689	0.152419	9	Sun	1.06147	0.979764	1.14318	0.81793
NECTIN4	Hospitalized_COVID	-0.098463	0.0673178	0.143561	1	Enroth	0.906229	0.774286	1.03817	0.81793
NHP2L1	Hospitalized_COVID	0.0490299	0.0337844	0.146708	14	Sun	1.05025	0.984034	1.11647	0.81793
NOG	Hospitalized_COVID	0.0775166	0.0545091	0.155001	8	Sun	1.0806	0.973762	1.18744	0.81793
PAPPA	Hospitalized_COVID	-0.0775063	0.0532166	0.145273	11	Sun	0.925421	0.821117	1.02973	0.81793
PCBD2	Hospitalized_COVID	0.103739	0.070787	0.142782	5	Sun	1.10931	0.970568	1.24805	0.81793
PDGFC	Hospitalized_COVID	0.0573732	0.0393503	0.144837	15	Sun	1.05905	0.981924	1.13618	0.81793
PHF3	Hospitalized_COVID	0.0687261	0.0470725	0.144288	12	Sun	1.07114	0.978881	1.1634	0.81793
PRL	Hospitalized_COVID	0.120893	0.0848792	0.15436	1	Suhre	1.1285	0.962141	1.29487	0.81793
RGMA	Hospitalized_COVID	0.0598996	0.0420142	0.153955	14	Sun	1.06173	0.979382	1.14408	0.81793
ROBO2	Hospitalized_COVID	0.0106797	0.0074401	0.151167	50	Enroth	1.01074	0.996154	1.02532	0.81793
RPS3	Hospitalized_COVID	0.0705247	0.0481011	0.142601	7	Sun	1.07307	0.978793	1.16735	0.81793
S100A7	Hospitalized_COVID	0.0466384	0.0327872	0.154893	15	Sun	1.04774	0.98348	1.11201	0.81793
SCAMP3	Hospitalized_COVID	0.0324289	0.0222108	0.144276	9	Enroth	1.03296	0.989427	1.07649	0.81793
SCGB2A1	Hospitalized_COVID	-0.141791	0.0973412	0.145215	1	Suhre	0.867803	0.677014	1.05859	0.81793
SERPINA12	Hospitalized_COVID	-0.0321648	0.0226634	0.155829	11	Breth	0.968347	0.923927	1.01277	0.81793
STIM1	Hospitalized_COVID	-0.0553932	0.038554	0.150784	17	Sun	0.946113	0.870547	1.02168	0.81793
SYT5	Hospitalized_COVID	0.0632771	0.0444829	0.154879	13	Sun	1.06532	0.978136	1.15251	0.81793
TNFAIP6	Hospitalized_COVID	0.0881875	0.0601738	0.142772	8	Sun	1.09219	0.974252	1.21013	0.81793
TNFRSF21	Hospitalized_COVID	0.0275516	0.0192506	0.152371	7	Enroth	1.02793	0.990204	1.06567	0.81793
TNFSF13B	Hospitalized_COVID	0.0466856	0.0326927	0.153288	11	Breth	1.04779	0.983715	1.11187	0.81793
TPST2	Hospitalized_COVID	0.0639478	0.044326	0.149113	12	Sun	1.06604	0.979158	1.15292	0.81793
VEGFC	Hospitalized_COVID	-0.172383	0.11823	0.14483	1	Suhre	0.841657	0.609926	1.07339	0.81793
VIMP	Hospitalized_COVID	-0.0741205	0.0512238	0.147898	10	Sun	0.92856	0.828161	1.02896	0.81793
WFIKKN2	Hospitalized_COVID	-0.0627385	0.0434157	0.14844	14	Sun	0.939189	0.854094	1.02428	0.81793
ZNF774	Hospitalized_COVID	-0.0844638	0.0594325	0.155267	8	Sun	0.919005	0.802517	1.03549	0.81793
GYPA	Hospitalized_COVID	-0.0311481	0.0219876	0.156594	26	Sun	0.969332	0.926236	1.01243	0.818825
PGK1	Hospitalized_COVID	-0.10061	0.071016	0.156566	6	Sun	0.904286	0.765094	1.04348	0.818825
WNT7A	Hospitalized_COVID	-0.0945963	0.0667339	0.156333	7	Sun	0.90974	0.778942	1.04054	0.818825
DCN	Hospitalized_COVID	0.0585455	0.041381	0.157129	3	Enroth	1.06029	0.979186	1.1414	0.818864
KRT17	Hospitalized_COVID	0.100117	0.0707332	0.156947	5	Sun	1.1053	0.966663	1.24394	0.818864
MANF	Hospitalized_COVID	0.0343245	0.0243068	0.157911	5	Enroth	1.03492	0.987279	1.08256	0.81977
MGAT2	Hospitalized_COVID	-0.0762047	0.0539666	0.157929	9	Sun	0.926627	0.820852	1.0324	0.81977
MRC1	Hospitalized_COVID	-0.0817958	0.0579244	0.157916	7	Sun	0.92146	0.807928	1.03499	0.81977
NCR1	Hospitalized_COVID	-0.102882	0.0728287	0.157757	6	Sun	0.902233	0.759489	1.04498	0.81977
gal_8	Hospitalized_COVID	-0.0307488	0.021782	0.15805	9	Hill	0.969719	0.927026	1.01241	0.819899
DPEP2	Hospitalized_COVID	-0.0780034	0.0552932	0.158326	9	Sun	0.924961	0.816587	1.03334	0.820332
PCDHGA8	Hospitalized_COVID	0.0525482	0.0372578	0.158423	9	Sun	1.05395	0.980928	1.12698	0.820336
FLRT3	Hospitalized_COVID	0.0431652	0.0306219	0.158652	14	Sun	1.04411	0.984091	1.10413	0.820467
SEPHS1	Hospitalized_COVID	0.129153	0.0916272	0.158672	3	Sun	1.13786	0.958275	1.31745	0.820467
CSF1	Hospitalized_COVID	-0.0854875	0.0606816	0.158898	3	Folk	0.918065	0.799129	1.037	0.820573
SCF.data.gz	Hospitalized_COVID	0.127918	0.0908747	0.159239	5	Ahol	1.13646	0.958345	1.31457	0.820573
CD300LF	Hospitalized_COVID	0.0447365	0.0318171	0.159709	5	Enroth	1.04575	0.983391	1.10811	0.820679
EN-RAGE	Hospitalized_COVID	0.0720681	0.0512596	0.159741	16	Scallop	1.07473	0.97426	1.1752	0.820679
TXNIP	Hospitalized_COVID	0.0481778	0.0342837	0.159941	17	Sun	1.04936	0.982161	1.11655	0.820717
FGF7	Hospitalized_COVID	0.136395	0.0971747	0.160435	3	Sun	1.14613	0.955672	1.3366	0.821768
AKR1A1	Hospitalized_COVID	0.0315477	0.0225367	0.161563	16	Sun	1.03205	0.987879	1.07622	0.821805
AMHR2	Hospitalized_COVID	0.118413	0.0847376	0.16229	1	Suhre	1.12571	0.959623	1.29179	0.821805
CBLN1	Hospitalized_COVID	0.0289446	0.0207178	0.162387	22	Sun	1.02937	0.988761	1.06997	0.821805
CSF3R	Hospitalized_COVID	0.0902989	0.0646149	0.162265	7	Sun	1.0945	0.967856	1.22115	0.821805
CTSZ	Hospitalized_COVID	-0.0469698	0.0336056	0.16221	14	Sun	0.954116	0.888249	1.01998	0.821805
GALNT11	Hospitalized_COVID	0.0620056	0.0442601	0.161233	13	Sun	1.06397	0.977218	1.15072	0.821805
KIF23	Hospitalized_COVID	-0.0787579	0.0563227	0.162013	9	Sun	0.924264	0.813871	1.03466	0.821805
PDE4D	Hospitalized_COVID	0.133711	0.0956812	0.162275	1	Suhre	1.14306	0.955527	1.3306	0.821805
SEL1L2	Hospitalized_COVID	0.0534734	0.0382561	0.16218	9	Sun	1.05493	0.979947	1.12991	0.821805
TAC4	Hospitalized_COVID	0.0930185	0.0663498	0.160933	6	Sun	1.09748	0.967436	1.22753	0.821805
TNFRSF1B	Hospitalized_COVID	-0.0424373	0.0303938	0.16264	10	Breth	0.958451	0.898879	1.01802	0.822192
IFNLR1	Hospitalized_COVID	0.0689782	0.0494491	0.163035	10	Sun	1.07141	0.974493	1.16833	0.8237
ABL2	Hospitalized_COVID	-0.0628324	0.045228	0.16476	3	Suhre	0.939101	0.850454	1.02775	0.823811
ADSSL1	Hospitalized_COVID	0.0717808	0.0515932	0.164139	11	Sun	1.07442	0.973297	1.17554	0.823811
CAV2	Hospitalized_COVID	0.0730136	0.0526593	0.165586	10	Sun	1.07575	0.972533	1.17896	0.823811
IL19	Hospitalized_COVID	0.0539672	0.0388096	0.164358	5	Suhre	1.05545	0.979383	1.13152	0.823811
macrophage_inflammatory_protein_1b.gz	Hospitalized_COVID	-0.031176	0.0224325	0.1646	13	Wood	0.969305	0.925337	1.01327	0.823811
MPO	Hospitalized_COVID	-0.0755597	0.054296	0.164036	9	Sun	0.927224	0.820804	1.03364	0.823811
NXF1	Hospitalized_COVID	0.0911828	0.0657306	0.165375	6	Sun	1.09547	0.966637	1.2243	0.823811
PTPN4	Hospitalized_COVID	0.0716935	0.0515401	0.164219	11	Sun	1.07433	0.973307	1.17534	0.823811
SCG2	Hospitalized_COVID	0.0807042	0.0580839	0.164698	8	Sun	1.08405	0.970206	1.19789	0.823811
TFRC	Hospitalized_COVID	-0.0416208	0.0299464	0.164576	9	Breth	0.959233	0.900539	1.01793	0.823811
WBP1	Hospitalized_COVID	0.0796234	0.05713	0.163401	9	Sun	1.08288	0.970904	1.19485	0.823811
AARS	Hospitalized_COVID	0.0766311	0.0566581	0.17621	9	Sun	1.07964	0.968594	1.19069	0.823981
ADAMTS13	Hospitalized_COVID	0.0482791	0.0359061	0.178757	5	Suhre	1.04946	0.979088	1.11984	0.823981
ARPP19	Hospitalized_COVID	0.0477645	0.0347248	0.168972	13	Sun	1.04892	0.980863	1.11698	0.823981
C1D	Hospitalized_COVID	-0.125725	0.0931375	0.177051	3	Sun	0.881857	0.699308	1.06441	0.823981
C1QBP	Hospitalized_COVID	0.060315	0.0448406	0.178594	13	Sun	1.06217	0.974283	1.15006	0.823981
C3orf18	Hospitalized_COVID	-0.0612205	0.0447512	0.171307	10	Sun	0.940616	0.852904	1.02833	0.823981
C6	Hospitalized_COVID	0.128858	0.0966622	0.182508	1	Suhre	1.13753	0.948071	1.32699	0.823981
CA5A	Hospitalized_COVID	-0.0415302	0.0302303	0.169505	6	Breth	0.95932	0.900069	1.01857	0.823981
CCL4	Hospitalized_COVID	0.0438026	0.032514	0.177919	3	Enroth	1.04478	0.981049	1.1085	0.823981
CD200R1	Hospitalized_COVID	0.0311447	0.023054	0.176713	7	Enroth	1.03163	0.986449	1.07682	0.823981
CD226	Hospitalized_COVID	0.0711852	0.0533722	0.182286	10	Sun	1.07378	0.969171	1.17839	0.823981
CD40LG	Hospitalized_COVID	-0.0657506	0.0487538	0.177458	12	Sun	0.936364	0.840807	1.03192	0.823981
CD93	Hospitalized_COVID	0.0623004	0.0453132	0.169167	7	Breth	1.06428	0.975468	1.1531	0.823981
CFAP45	Hospitalized_COVID	-0.0699979	0.0524252	0.181812	10	Sun	0.932396	0.829642	1.03515	0.823981
COL1A1	Hospitalized_COVID	-0.0500937	0.0367399	0.172735	16	Sun	0.95114	0.87913	1.02315	0.823981
CSF2	Hospitalized_COVID	0.0757165	0.0564461	0.179792	8	Sun	1.07866	0.968022	1.18929	0.823981
CXADR	Hospitalized_COVID	0.0824559	0.0616226	0.18087	8	Sun	1.08595	0.965171	1.20673	0.823981
CXCL11	Hospitalized_COVID	-0.0320366	0.0232408	0.168061	8	Hogl	0.968471	0.922919	1.01402	0.823981
CXCL11	Hospitalized_COVID	0.0649014	0.0480663	0.176936	10	Sun	1.06705	0.972844	1.16126	0.823981
CXCL14	Hospitalized_COVID	0.0776856	0.0565323	0.169386	9	Sun	1.08078	0.969979	1.19159	0.823981
DNER	Hospitalized_COVID	0.025862	0.019033	0.17421	11	Enroth	1.0262	0.988895	1.0635	0.823981
EPHA10	Hospitalized_COVID	0.0612451	0.0449327	0.17287	13	Sun	1.06316	0.975091	1.15123	0.823981
ERH	Hospitalized_COVID	-0.0798479	0.0594427	0.179183	7	Sun	0.923257	0.806749	1.03976	0.823981
EZR	Hospitalized_COVID	0.0640197	0.0464355	0.167993	10	Sun	1.06611	0.9751	1.15713	0.823981
F3	Hospitalized_COVID	0.120702	0.0883947	0.172101	1	Suhre	1.12829	0.955035	1.30154	0.823981
FAM171B	Hospitalized_COVID	-0.0709447	0.0521091	0.173367	11	Sun	0.931513	0.82938	1.03365	0.823981
FARS2	Hospitalized_COVID	0.0701772	0.0520173	0.177301	10	Sun	1.0727	0.970744	1.17465	0.823981
FAS	Hospitalized_COVID	0.0545319	0.0394761	0.167159	8	Sun	1.05605	0.978673	1.13342	0.823981
FASLG	Hospitalized_COVID	0.0423413	0.0317558	0.18242	15	Sun	1.04325	0.981009	1.10549	0.823981
FCGR2B	Hospitalized_COVID	-0.0618937	0.0452257	0.171139	3	Enroth	0.939983	0.85134	1.02863	0.823981
FGF23	Hospitalized_COVID	-0.02982	0.0215626	0.166681	5	Folk	0.97062	0.928357	1.01288	0.823981
FLT3LG	Hospitalized_COVID	0.0341331	0.0253767	0.178606	5	Enroth	1.03472	0.984984	1.08446	0.823981
FSTL3	Hospitalized_COVID	0.0880352	0.0647622	0.174032	7	Sun	1.09203	0.965093	1.21896	0.823981
GZMM	Hospitalized_COVID	0.037633	0.0277435	0.174953	15	Sun	1.03835	0.983973	1.09273	0.823981
H2AFZ	Hospitalized_COVID	-0.0600829	0.044818	0.180051	14	Sun	0.941686	0.853843	1.02953	0.823981
HAO1	Hospitalized_COVID	-0.0573547	0.0418978	0.171024	6	Breth	0.944259	0.862139	1.02638	0.823981
ICOSLG	Hospitalized_COVID	-0.0986702	0.0731037	0.177103	5	Sun	0.906042	0.762758	1.04932	0.823981
IL17C	Hospitalized_COVID	-0.0550382	0.0399258	0.168045	7	Breth	0.946449	0.868194	1.0247	0.823981
IL18BP	Hospitalized_COVID	-0.148034	0.107246	0.167486	1	Suhre	0.862402	0.6522	1.0726	0.823981
IL22RA2	Hospitalized_COVID	-0.0555925	0.0402012	0.166709	17	Sun	0.945924	0.86713	1.02472	0.823981
IL6	Hospitalized_COVID	-0.0484467	0.0359919	0.178288	8	Breth	0.952708	0.882164	1.02325	0.823981
ITGB5	Hospitalized_COVID	0.0235444	0.0171814	0.170582	5	Enroth	1.02382	0.990148	1.0575	0.823981
KIAA0319L	Hospitalized_COVID	0.0667547	0.0489202	0.17239	12	Sun	1.06903	0.97315	1.16492	0.823981
KLK7	Hospitalized_COVID	0.060444	0.0443637	0.173051	11	Sun	1.06231	0.975355	1.14926	0.823981
LDHB	Hospitalized_COVID	0.133154	0.0987448	0.177509	1	Suhre	1.14243	0.948886	1.33597	0.823981
LRPAP1	Hospitalized_COVID	0.0216063	0.0159809	0.176372	12	Suhre	1.02184	0.990519	1.05316	0.823981
MACROD1	Hospitalized_COVID	0.0651903	0.0471719	0.16698	9	Sun	1.06736	0.974905	1.15982	0.823981
MCP1.data.gz	Hospitalized_COVID	0.0503571	0.0363945	0.166467	28	Ahol	1.05165	0.980313	1.12298	0.823981
MRPL34	Hospitalized_COVID	0.0306467	0.0224436	0.172097	20	Sun	1.03112	0.987132	1.07511	0.823981
MSRA	Hospitalized_COVID	-0.0852877	0.0631224	0.176648	7	Sun	0.918248	0.794528	1.04197	0.823981
MUC16	Hospitalized_COVID	-0.0398925	0.0290907	0.170276	6	Folk	0.960893	0.903875	1.01791	0.823981
NAMPT	Hospitalized_COVID	-0.0722582	0.0524133	0.168011	3	Suhre	0.930291	0.827561	1.03302	0.823981
NDUFB8	Hospitalized_COVID	0.0294127	0.0216373	0.174035	20	Sun	1.02985	0.98744	1.07226	0.823981
NOTCH1	Hospitalized_COVID	0.0805194	0.0601889	0.180969	7	Sun	1.08385	0.96588	1.20182	0.823981
NT5C	Hospitalized_COVID	-0.0691435	0.0507811	0.173325	10	Sun	0.933193	0.833662	1.03272	0.823981
PCDHGC5	Hospitalized_COVID	0.0909147	0.0661043	0.169031	6	Sun	1.09518	0.965611	1.22474	0.823981
PLA2G5	Hospitalized_COVID	-0.0763852	0.0563986	0.175615	8	Sun	0.926459	0.815918	1.037	0.823981
PLAU	Hospitalized_COVID	0.0180725	0.0134967	0.180563	39	Sun	1.01824	0.991783	1.04469	0.823981
POSTN	Hospitalized_COVID	-0.0674351	0.0506267	0.182858	3	Suhre	0.934788	0.83556	1.03402	0.823981
PRKG1	Hospitalized_COVID	-0.0728611	0.0535518	0.173649	10	Sun	0.92973	0.824768	1.03469	0.823981
RETN	Hospitalized_COVID	-0.0542056	0.0396427	0.171515	13	Sun	0.947237	0.869538	1.02494	0.823981
RNASE13	Hospitalized_COVID	-0.06656	0.0481973	0.167282	12	Sun	0.935607	0.84114	1.03007	0.823981
SCGFb.data.gz	Hospitalized_COVID	0.0495515	0.0371428	0.182177	15	Ahol	1.0508	0.978	1.1236	0.823981
SERF1A	Hospitalized_COVID	-0.0682281	0.0504219	0.17601	9	Sun	0.934047	0.835221	1.03287	0.823981
SERPIND1	Hospitalized_COVID	-0.0402991	0.0298607	0.177154	6	Suhre	0.960502	0.901975	1.01903	0.823981
SPINK6	Hospitalized_COVID	-0.0702896	0.0512922	0.170569	10	Sun	0.932124	0.831591	1.03266	0.823981
SPINT2	Hospitalized_COVID	-0.05354	0.0398816	0.179443	9	Sun	0.947868	0.8697	1.02604	0.823981
STAT1	Hospitalized_COVID	0.0591092	0.0432574	0.171797	12	Sun	1.06089	0.976107	1.14568	0.823981
SUSD2	Hospitalized_COVID	-0.074984	0.0545966	0.169622	10	Sun	0.927758	0.820749	1.03477	0.823981
SYT8	Hospitalized_COVID	0.102131	0.0738282	0.166556	5	Sun	1.10753	0.962825	1.25223	0.823981
TBK1	Hospitalized_COVID	0.0550062	0.0412339	0.182202	11	Sun	1.05655	0.975729	1.13737	0.823981
TMPO	Hospitalized_COVID	0.102454	0.0765724	0.180894	5	Sun	1.10789	0.957804	1.25797	0.823981
TNFRSF11B	Hospitalized_COVID	0.0250635	0.0185479	0.176604	12	Enroth	1.02538	0.989026	1.06173	0.823981
TNFRSF12A	Hospitalized_COVID	0.0635474	0.0470771	0.177062	11	Sun	1.06561	0.973339	1.15788	0.823981
UBB	Hospitalized_COVID	-0.0602737	0.04502	0.180629	12	Sun	0.941507	0.853268	1.02975	0.823981
UBE2I	Hospitalized_COVID	0.055595	0.0401709	0.16637	15	Sun	1.05717	0.978434	1.1359	0.823981
VAMP3	Hospitalized_COVID	0.0984474	0.0719872	0.171447	6	Sun	1.10346	0.962361	1.24455	0.823981
WFIKKN1	Hospitalized_COVID	-0.0733138	0.0532263	0.168389	9	Sun	0.929309	0.824986	1.03363	0.823981
SPATA20	Hospitalized_COVID	0.0603061	0.045333	0.183422	14	Sun	1.06216	0.973309	1.15101	0.82542
AMBP	Hospitalized_COVID	0.0408988	0.0308514	0.184948	9	Breth	1.04175	0.981278	1.10222	0.827739
APBB1	Hospitalized_COVID	-0.0753014	0.0569559	0.186135	8	Sun	0.927464	0.81583	1.0391	0.827739
CD274	Hospitalized_COVID	0.0222978	0.0168513	0.185765	13	Enroth	1.02255	0.98952	1.05558	0.827739
CD38	Hospitalized_COVID	0.0346695	0.0261778	0.185375	8	Enroth	1.03528	0.983969	1.08659	0.827739
CD8B	Hospitalized_COVID	-0.0604659	0.0455789	0.184634	11	Sun	0.941326	0.851991	1.03066	0.827739
DHFR	Hospitalized_COVID	-0.0383932	0.0290372	0.186099	14	Sun	0.962334	0.905422	1.01925	0.827739
JAK2	Hospitalized_COVID	-0.109666	0.0828547	0.185639	1	Suhre	0.896133	0.733738	1.05853	0.827739
MUC4	Hospitalized_COVID	0.0412673	0.0311477	0.185207	13	Sun	1.04213	0.981081	1.10318	0.827739
PEX14	Hospitalized_COVID	0.094551	0.0712439	0.184461	5	Sun	1.09917	0.959527	1.2388	0.827739
SEMA3G	Hospitalized_COVID	0.0234302	0.017662	0.184645	21	Sun	1.02371	0.989089	1.05832	0.827739
TNFRSF11A	Hospitalized_COVID	-0.0591763	0.0447376	0.185921	12	Sun	0.942541	0.854855	1.03023	0.827739
TNNI3	Hospitalized_COVID	0.0764206	0.0576229	0.184767	8	Sun	1.07942	0.966476	1.19236	0.827739
DDX39B	Hospitalized_COVID	0.0390778	0.0295845	0.186538	13	Sun	1.03985	0.981866	1.09784	0.828774
IGFLR1	Hospitalized_COVID	0.0759387	0.0575317	0.186854	10	Sun	1.0789	0.966134	1.19166	0.828774
SLAMF7	Hospitalized_COVID	0.0399815	0.0303271	0.187389	6	Enroth	1.04079	0.98135	1.10023	0.830555
ATF6	Hospitalized_COVID	0.0572587	0.0435322	0.188403	13	Sun	1.05893	0.973607	1.14425	0.831177
LRIG3	Hospitalized_COVID	-0.0652351	0.0495897	0.188344	3	Suhre	0.936847	0.839651	1.03404	0.831177
NPPB	Hospitalized_COVID	0.123871	0.0940576	0.187849	1	Suhre	1.13187	0.947517	1.31622	0.831177
PLOD2	Hospitalized_COVID	0.0624285	0.0474112	0.187924	12	Sun	1.06442	0.971492	1.15734	0.831177
RELL1	Hospitalized_COVID	0.040867	0.0310318	0.187859	14	Sun	1.04171	0.980891	1.10254	0.831177
ST3GAL6	Hospitalized_COVID	-0.0704171	0.0535367	0.188407	10	Sun	0.932005	0.827073	1.03694	0.831177
ANGPT2	Hospitalized_COVID	-0.0917414	0.0702031	0.191281	7	Sun	0.912341	0.774743	1.04994	0.83227
ANXA2	Hospitalized_COVID	0.0289975	0.0223366	0.194217	6	Suhre	1.02942	0.985642	1.0732	0.83227
APP	Hospitalized_COVID	-0.0749424	0.0578355	0.195049	8	Sun	0.927797	0.814439	1.04115	0.83227
AREG	Hospitalized_COVID	0.058899	0.0451982	0.192531	13	Sun	1.06067	0.97208	1.14926	0.83227
BPI	Hospitalized_COVID	0.0302879	0.0233849	0.195255	22	Sun	1.03075	0.984917	1.07659	0.83227
CALY	Hospitalized_COVID	0.0704996	0.0538438	0.190421	10	Sun	1.07304	0.96751	1.17858	0.83227
CCL23	Hospitalized_COVID	-0.0348518	0.0266375	0.190745	14	Sun	0.965749	0.913539	1.01796	0.83227
CCL26	Hospitalized_COVID	-0.0534185	0.0409037	0.191567	16	Sun	0.947983	0.867812	1.02815	0.83227
CD300C	Hospitalized_COVID	0.0364199	0.0280329	0.193881	5	Enroth	1.03709	0.982147	1.09204	0.83227
CD300LB	Hospitalized_COVID	0.0636205	0.0488799	0.193064	11	Sun	1.06569	0.969883	1.16149	0.83227
CD36	Hospitalized_COVID	0.0530505	0.0406259	0.191611	11	Sun	1.05448	0.974856	1.13411	0.83227
CD79B	Hospitalized_COVID	0.0571313	0.0440311	0.194452	14	Sun	1.05879	0.972494	1.1451	0.83227
CHI3L1	Hospitalized_COVID	0.0196629	0.0150382	0.191032	22	Sun	1.01986	0.990383	1.04933	0.83227
CXCL9	Hospitalized_COVID	0.0724367	0.0557708	0.194003	9	Sun	1.07512	0.965814	1.18444	0.83227
DEFB105A	Hospitalized_COVID	0.0769987	0.0587617	0.190076	7	Sun	1.08004	0.964868	1.19521	0.83227
DEFB128	Hospitalized_COVID	0.0757673	0.057867	0.190421	8	Sun	1.07871	0.965292	1.19213	0.83227
FGFR2	Hospitalized_COVID	0.122464	0.0942047	0.193608	1	Suhre	1.13028	0.945637	1.31492	0.83227
HAT1	Hospitalized_COVID	0.0374558	0.0289532	0.19578	26	Sun	1.03817	0.981418	1.09491	0.83227
HSD17B1	Hospitalized_COVID	-0.0864687	0.0660153	0.190254	6	Sun	0.917164	0.787774	1.04655	0.83227
HTRA2	Hospitalized_COVID	0.0503005	0.038426	0.190526	15	Sun	1.05159	0.976272	1.1269	0.83227
IL18BP	Hospitalized_COVID	0.0501547	0.0387738	0.195832	3	Enroth	1.05143	0.975437	1.12743	0.83227
IMPDH1	Hospitalized_COVID	0.0505864	0.0389025	0.193485	10	Sun	1.05189	0.975639	1.12814	0.83227
INS	Hospitalized_COVID	0.0583934	0.0446583	0.191023	13	Sun	1.06013	0.972602	1.14766	0.83227
NAB2	Hospitalized_COVID	-0.071098	0.054531	0.192298	10	Sun	0.931371	0.82449	1.03825	0.83227
NRSN1	Hospitalized_COVID	-0.0583247	0.0451145	0.196076	11	Sun	0.943344	0.854919	1.03177	0.83227
NSF	Hospitalized_COVID	0.0500747	0.0387152	0.195869	14	Sun	1.05135	0.975468	1.12723	0.83227
SCO1	Hospitalized_COVID	-0.102185	0.0779489	0.189883	5	Sun	0.902863	0.750083	1.05564	0.83227
TFF3	Hospitalized_COVID	0.0485072	0.0372437	0.192771	17	Sun	1.0497	0.976705	1.1227	0.83227
TGFB2	Hospitalized_COVID	0.0593318	0.0455885	0.1931	13	Sun	1.06113	0.971774	1.15048	0.83227
tumor_necrosis_factor_a_measure_2.gz	Hospitalized_COVID	0.0474656	0.0365037	0.193499	5	Wood	1.04861	0.977063	1.12016	0.83227
ULBP2	Hospitalized_COVID	-0.109196	0.0838661	0.192907	1	Suhre	0.896555	0.732177	1.06093	0.83227
ZNF10	Hospitalized_COVID	-0.0540007	0.0414812	0.192981	13	Sun	0.947431	0.866128	1.02873	0.83227
ZNF410	Hospitalized_COVID	0.0676755	0.0517791	0.191211	11	Sun	1.07002	0.968531	1.17151	0.83227
CSAG1	Hospitalized_COVID	0.0778042	0.0602169	0.196334	7	Sun	1.08091	0.962886	1.19894	0.832659
PLA2G5	Hospitalized_COVID	0.132916	0.102877	0.196363	1	Suhre	1.14215	0.940515	1.34379	0.832659
CFP	Hospitalized_COVID	0.0756647	0.0586201	0.196785	1	Suhre	1.0786	0.963705	1.1935	0.833289
DLL1	Hospitalized_COVID	-0.0277813	0.0215225	0.196772	8	Enroth	0.972601	0.930417	1.01479	0.833289
IL5	Hospitalized_COVID	-0.0387346	0.0300103	0.196805	5	Suhre	0.962006	0.903186	1.02083	0.833289
CCL28	Hospitalized_COVID	0.0587546	0.0455911	0.197492	3	Suhre	1.06052	0.971156	1.14987	0.834156
PVRL4	Hospitalized_COVID	-0.0681256	0.0528634	0.197499	10	Sun	0.934143	0.830531	1.03776	0.834156
CA2	Hospitalized_COVID	-0.127219	0.0990691	0.199091	1	Suhre	0.880541	0.686365	1.07472	0.83449
ERBB2	Hospitalized_COVID	-0.0151135	0.0117848	0.199683	30	Sun	0.985	0.961902	1.0081	0.83449
KIAA0319	Hospitalized_COVID	0.0410477	0.0319883	0.199418	16	Sun	1.0419	0.979205	1.1046	0.83449
MMP-1	Hospitalized_COVID	-0.0340549	0.0264755	0.198346	44	Scallop	0.966518	0.914627	1.01841	0.83449
PAK6	Hospitalized_COVID	-0.130997	0.102179	0.199829	1	Suhre	0.87722	0.67695	1.07749	0.83449
SEMA3A	Hospitalized_COVID	-0.0648037	0.0503263	0.19786	11	Sun	0.937251	0.838612	1.03589	0.83449
SH2D1A	Hospitalized_COVID	-0.0754149	0.0586225	0.198286	7	Sun	0.927359	0.812458	1.04226	0.83449
TNXB	Hospitalized_COVID	0.0651458	0.0507617	0.199364	8	Sun	1.06731	0.967822	1.16681	0.83449
BTNL9	Hospitalized_COVID	0.0763213	0.0596656	0.200844	8	Sun	1.07931	0.962365	1.19625	0.83484
CD40	Hospitalized_COVID	0.0193779	0.0151257	0.20015	8	Enroth	1.01957	0.98992	1.04921	0.83484
HGF.data.gz	Hospitalized_COVID	-0.086029	0.06735	0.201481	8	Ahol	0.917568	0.785562	1.04957	0.83484
NPPA	Hospitalized_COVID	0.0737768	0.0576812	0.200882	8	Sun	1.07657	0.963511	1.18962	0.83484
REPIN1	Hospitalized_COVID	-0.0565788	0.0442783	0.20132	14	Sun	0.944992	0.858206	1.03178	0.83484
SHC1	Hospitalized_COVID	0.0333245	0.0260831	0.20138	21	Sun	1.03389	0.982763	1.08501	0.83484
TMEM41B	Hospitalized_COVID	-0.0976196	0.0764151	0.201429	5	Sun	0.906994	0.75722	1.05677	0.83484
ADA	Hospitalized_COVID	-0.0265929	0.0209495	0.204304	9	Enroth	0.973758	0.932697	1.01482	0.834965
CGB2	Hospitalized_COVID	-0.0516462	0.0406311	0.203693	17	Sun	0.949665	0.870028	1.0293	0.834965
DEFB113	Hospitalized_COVID	0.0674147	0.0529757	0.203174	10	Sun	1.06974	0.965907	1.17357	0.834965
EPYC	Hospitalized_COVID	0.0825049	0.0648444	0.203248	5	Sun	1.086	0.958909	1.2131	0.834965
GCSF.data.gz	Hospitalized_COVID	0.0951329	0.0748554	0.203768	6	Ahol	1.0998	0.953088	1.24652	0.834965
GGH	Hospitalized_COVID	0.0425242	0.0334495	0.203623	17	Sun	1.04344	0.97788	1.109	0.834965
IL10RB	Hospitalized_COVID	-0.0223603	0.0176005	0.203929	18	Enroth	0.977888	0.943391	1.01238	0.834965
KLK6	Hospitalized_COVID	-0.0234028	0.0184396	0.204384	10	Enroth	0.976869	0.940727	1.01301	0.834965
MUC16	Hospitalized_COVID	0.0448081	0.0352498	0.203671	5	Enroth	1.04583	0.976738	1.11492	0.834965
MUL1	Hospitalized_COVID	-0.0725229	0.0570261	0.203462	8	Sun	0.930044	0.818273	1.04182	0.834965
NTN1	Hospitalized_COVID	0.0663779	0.0522083	0.203585	11	Sun	1.06863	0.966302	1.17096	0.834965
PARK7	Hospitalized_COVID	-0.0845797	0.0663506	0.202401	6	Sun	0.918898	0.788851	1.04895	0.834965
POSTN	Hospitalized_COVID	0.0855452	0.0674032	0.204385	6	Sun	1.08931	0.957201	1.22142	0.834965
PSMD11	Hospitalized_COVID	-0.0790314	0.062067	0.202903	7	Sun	0.924011	0.80236	1.04566	0.834965
S100A9	Hospitalized_COVID	-0.126392	0.0990647	0.202007	1	Suhre	0.881269	0.687102	1.07544	0.834965
TEK	Hospitalized_COVID	0.0199202	0.0157047	0.204646	14	Enroth	1.02012	0.989339	1.0509	0.834965
TGFB1	Hospitalized_COVID	0.041165	0.0322991	0.202488	7	Hogl	1.04202	0.978718	1.10533	0.834965
TNF-R2	Hospitalized_COVID	-0.0827972	0.0650325	0.202959	27	Scallop	0.920538	0.793074	1.048	0.834965
TPM3	Hospitalized_COVID	0.0612507	0.048084	0.202725	9	Sun	1.06317	0.968921	1.15741	0.834965
HMGB3	Hospitalized_COVID	-0.0806483	0.0636172	0.2049	6	Sun	0.922518	0.797828	1.04721	0.835202
UBC	Hospitalized_COVID	0.0540949	0.0426638	0.204822	9	Sun	1.05558	0.971964	1.13921	0.835202
CAMK1D	Hospitalized_COVID	0.083976	0.0662916	0.205239	1	Suhre	1.0876	0.957671	1.21753	0.836183
CCL17	Hospitalized_COVID	0.037456	0.0297089	0.207394	10	Enroth	1.03817	0.979937	1.0964	0.837799
CEP57	Hospitalized_COVID	-0.0782221	0.061961	0.20679	7	Sun	0.924759	0.803315	1.0462	0.837799
CHI3L2	Hospitalized_COVID	-0.0672067	0.0533096	0.207422	7	Sun	0.935002	0.830515	1.03949	0.837799
CLINT1	Hospitalized_COVID	0.0343005	0.0272127	0.207503	19	Sun	1.0349	0.981559	1.08823	0.837799
DDC	Hospitalized_COVID	0.0753914	0.0597503	0.20703	7	Sun	1.07831	0.961195	1.19542	0.837799
GNMT	Hospitalized_COVID	-0.0569309	0.0450343	0.20617	10	Sun	0.944659	0.856392	1.03293	0.837799
IL12p70.data.gz	Hospitalized_COVID	0.0430563	0.0341078	0.20682	23	Ahol	1.044	0.977145	1.11085	0.837799
LTF	Hospitalized_COVID	-0.121889	0.0965991	0.207021	1	Suhre	0.885247	0.695912	1.07458	0.837799
RSPO1	Hospitalized_COVID	0.0374704	0.02971	0.207235	6	Enroth	1.03818	0.97995	1.09641	0.837799
STK17B	Hospitalized_COVID	-0.0942608	0.0747183	0.207111	1	Suhre	0.910045	0.763598	1.05649	0.837799
TNR	Hospitalized_COVID	0.0675979	0.0534954	0.206366	7	Sun	1.06994	0.965084	1.17479	0.837799
C4A	Hospitalized_COVID	0.0300247	0.0238663	0.208378	8	Suhre	1.03048	0.983702	1.07726	0.838028
CD38	Hospitalized_COVID	-0.0565892	0.0450276	0.208838	12	Sun	0.944982	0.856728	1.03324	0.838028
COL6A1	Hospitalized_COVID	-0.0637437	0.0506487	0.208194	9	Sun	0.938245	0.838974	1.03752	0.838028
EPHA2	Hospitalized_COVID	-0.120598	0.0958074	0.20812	1	Suhre	0.88639	0.698608	1.07417	0.838028
FGFR3	Hospitalized_COVID	-0.0846923	0.0672898	0.208168	5	Sun	0.918795	0.786907	1.05068	0.838028
KLK7	Hospitalized_COVID	-0.0693562	0.0551247	0.20833	3	Suhre	0.932994	0.82495	1.04104	0.838028
PEX5	Hospitalized_COVID	0.0916936	0.0729026	0.20848	5	Sun	1.09603	0.95314	1.23892	0.838028
PLG	Hospitalized_COVID	-0.038018	0.030322	0.20991	21	Sun	0.962696	0.903265	1.02213	0.839563
CCL27	Hospitalized_COVID	0.12497	0.10002	0.2115	1	Suhre	1.13311	0.937075	1.32915	0.840793
MERTK	Hospitalized_COVID	0.0393879	0.0315095	0.211288	7	Enroth	1.04017	0.978415	1.10193	0.840793
MTMR1	Hospitalized_COVID	0.033746	0.0269826	0.21106	19	Sun	1.03432	0.981436	1.08721	0.840793
NPTX1	Hospitalized_COVID	-0.07631	0.0610277	0.211148	7	Sun	0.926529	0.806915	1.04614	0.840793
SCUBE1	Hospitalized_COVID	0.0466049	0.0372658	0.211077	15	Sun	1.04771	0.974667	1.12075	0.840793
VAPA	Hospitalized_COVID	0.0772703	0.0617921	0.211121	7	Sun	1.08033	0.959221	1.20145	0.840793
CBFB	Hospitalized_COVID	0.0556618	0.0446458	0.212491	9	Sun	1.05724	0.969734	1.14475	0.841201
CDC25B	Hospitalized_COVID	-0.0831322	0.0665982	0.211934	5	Sun	0.92023	0.789697	1.05076	0.841201
SSRP1	Hospitalized_COVID	-0.0720466	0.0577805	0.212433	8	Sun	0.930488	0.817238	1.04374	0.841201
VRK1	Hospitalized_COVID	0.051856	0.0415484	0.211999	9	Sun	1.05322	0.971789	1.13466	0.841201
SEMA4C	Hospitalized_COVID	-0.0554843	0.0445576	0.213049	11	Sun	0.946027	0.858694	1.03336	0.843019
ANGPT1	Hospitalized_COVID	-0.0487385	0.0395842	0.218226	17	Sun	0.95243	0.874845	1.03002	0.843052
CAND1	Hospitalized_COVID	-0.0774891	0.0623283	0.213779	7	Sun	0.925437	0.803274	1.0476	0.843052
CCL3	Hospitalized_COVID	0.0267983	0.0216728	0.216274	10	Enroth	1.02716	0.984682	1.06964	0.843052
CD200	Hospitalized_COVID	0.0587212	0.047462	0.216003	11	Sun	1.06048	0.967454	1.15351	0.843052
CD200R1	Hospitalized_COVID	-0.0503795	0.0407547	0.216398	3	Hill	0.950869	0.870989	1.03075	0.843052
CHCHD10	Hospitalized_COVID	0.0383863	0.0311144	0.21731	10	Sun	1.03913	0.978148	1.10012	0.843052
CLEC1B	Hospitalized_COVID	-0.056405	0.0459539	0.219662	3	Suhre	0.945156	0.855087	1.03523	0.843052
CPM	Hospitalized_COVID	0.0616263	0.0498707	0.216562	10	Sun	1.06356	0.965818	1.16131	0.843052
CRP	Hospitalized_COVID	-0.134966	0.109576	0.21806	1	Suhre	0.873746	0.658977	1.08851	0.843052
CSGALNACT2	Hospitalized_COVID	0.079272	0.0643414	0.217929	6	Sun	1.0825	0.95639	1.20861	0.843052
CYP3A4	Hospitalized_COVID	-0.0610128	0.0491274	0.214262	11	Sun	0.940811	0.844522	1.0371	0.843052
DCUN1D5	Hospitalized_COVID	0.0415788	0.033888	0.219842	18	Sun	1.04246	0.976035	1.10888	0.843052
DEFB119	Hospitalized_COVID	0.0288105	0.0234562	0.219346	26	Sun	1.02923	0.983255	1.0752	0.843052
EHD4	Hospitalized_COVID	0.0488721	0.0399262	0.220929	15	Sun	1.05009	0.971831	1.12834	0.843052
FSTL1	Hospitalized_COVID	-0.0730152	0.0592117	0.21753	7	Sun	0.929587	0.813532	1.04564	0.843052
GSTA4	Hospitalized_COVID	-0.0683953	0.0556312	0.218906	9	Sun	0.933891	0.824854	1.04293	0.843052
HERC5	Hospitalized_COVID	0.0756153	0.061328	0.217588	7	Sun	1.07855	0.958345	1.19875	0.843052
IL17A	Hospitalized_COVID	0.109871	0.0892843	0.218483	1	Suhre	1.11613	0.941137	1.29113	0.843052
IL18BP	Hospitalized_COVID	0.0378186	0.0307686	0.219023	13	Breth	1.03854	0.978236	1.09885	0.843052
IL19	Hospitalized_COVID	0.0213675	0.0173089	0.217023	25	Sun	1.0216	0.987672	1.05552	0.843052
IL22RA1	Hospitalized_COVID	0.0238398	0.019296	0.216652	12	Enroth	1.02413	0.986306	1.06195	0.843052
KIT	Hospitalized_COVID	-0.130038	0.105338	0.217023	1	Suhre	0.878062	0.6716	1.08452	0.843052
KRAS	Hospitalized_COVID	-0.0866203	0.0703727	0.218368	6	Sun	0.917025	0.779095	1.05496	0.843052
LGALS3BP	Hospitalized_COVID	0.125793	0.101721	0.216219	1	Suhre	1.13405	0.934674	1.33342	0.843052
MFAP1	Hospitalized_COVID	0.0469709	0.0379277	0.215555	14	Sun	1.04809	0.973753	1.12243	0.843052
NELL1	Hospitalized_COVID	0.0584039	0.0472979	0.216902	13	Sun	1.06014	0.967439	1.15285	0.843052
NLRP10	Hospitalized_COVID	-0.0655516	0.0536064	0.221393	10	Sun	0.936551	0.831482	1.04162	0.843052
NSDHL	Hospitalized_COVID	0.0698183	0.0562536	0.214556	8	Sun	1.07231	0.962056	1.18257	0.843052
NTRK3	Hospitalized_COVID	-0.0392069	0.0320465	0.221165	5	Hill	0.961552	0.898741	1.02436	0.843052
OLFML3	Hospitalized_COVID	0.0543209	0.0442266	0.219356	12	Sun	1.05582	0.969139	1.14251	0.843052
OSCAR	Hospitalized_COVID	-0.0290192	0.0235661	0.218174	14	Breth	0.971398	0.925208	1.01759	0.843052
PCDHB10	Hospitalized_COVID	0.0372696	0.030471	0.221286	22	Sun	1.03797	0.97825	1.0977	0.843052
PCOLCE	Hospitalized_COVID	-0.0933527	0.0763494	0.221441	5	Sun	0.910872	0.761227	1.06052	0.843052
POFUT1	Hospitalized_COVID	0.0647533	0.0525387	0.217767	11	Sun	1.0669	0.96392	1.16987	0.843052
PRELP	Hospitalized_COVID	0.0771181	0.0624377	0.216786	8	Sun	1.08017	0.957792	1.20255	0.843052
RGMA	Hospitalized_COVID	-0.0325922	0.026625	0.220907	8	Hill	0.967933	0.915748	1.02012	0.843052
S100A12	Hospitalized_COVID	-0.0557262	0.0450037	0.215621	6	Breth	0.945798	0.857591	1.03401	0.843052
SAA1	Hospitalized_COVID	0.031766	0.0259672	0.221211	3	Suhre	1.03228	0.98138	1.08317	0.843052
SDHAF2	Hospitalized_COVID	0.0520433	0.0422571	0.218103	13	Sun	1.05342	0.970597	1.13625	0.843052
SELPLG	Hospitalized_COVID	-0.0295851	0.0239401	0.216534	19	Sun	0.970848	0.923926	1.01777	0.843052
SERPINF2	Hospitalized_COVID	-0.0400176	0.0326436	0.220239	15	Sun	0.960773	0.896791	1.02475	0.843052
TNFRSF8	Hospitalized_COVID	-0.148203	0.119737	0.215816	1	Suhre	0.862256	0.627571	1.09694	0.843052
TPI1	Hospitalized_COVID	0.0633679	0.0517645	0.220893	11	Sun	1.06542	0.96396	1.16688	0.843052
TXN	Hospitalized_COVID	0.0811857	0.0662761	0.22059	5	Sun	1.08457	0.954671	1.21447	0.843052
VAPB	Hospitalized_COVID	0.0555039	0.044998	0.217399	9	Sun	1.05707	0.968877	1.14527	0.843052
WFIKKN2	Hospitalized_COVID	0.0286906	0.0233558	0.219291	20	Sun	1.02911	0.983329	1.07488	0.843052
XXYLT1	Hospitalized_COVID	-0.0573444	0.0467636	0.2201	7	Sun	0.944269	0.852612	1.03593	0.843052
APOD	Hospitalized_COVID	-0.06958	0.0571457	0.22338	8	Sun	0.932786	0.82078	1.04479	0.843372
BCL10	Hospitalized_COVID	0.0466713	0.0382649	0.222582	13	Sun	1.04778	0.972778	1.12278	0.843372
CSNK2A1	Hospitalized_COVID	0.0761442	0.0625569	0.223528	7	Sun	1.07912	0.956507	1.20173	0.843372
EGFR	Hospitalized_COVID	-0.127713	0.104858	0.223236	1	Suhre	0.880106	0.674584	1.08563	0.843372
IL2RA	Hospitalized_COVID	0.0236888	0.0194417	0.223052	9	Enroth	1.02397	0.985866	1.06208	0.843372
KMT2C	Hospitalized_COVID	-0.0651494	0.0533147	0.221716	6	Sun	0.936928	0.832431	1.04142	0.843372
LILRA5	Hospitalized_COVID	-0.0509829	0.0417736	0.222291	14	Sun	0.950295	0.868419	1.03217	0.843372
PCOLCE2	Hospitalized_COVID	0.0733164	0.0600608	0.222198	5	Sun	1.07607	0.958352	1.19379	0.843372
TMIE	Hospitalized_COVID	-0.0615421	0.0503902	0.221968	11	Sun	0.940313	0.841549	1.03908	0.843372
ZNF264	Hospitalized_COVID	0.0653226	0.0536621	0.223492	10	Sun	1.0675	0.962326	1.17268	0.843372
M6PR	Hospitalized_COVID	0.0487308	0.0400447	0.223638	10	Sun	1.04994	0.97145	1.12843	0.843414
ACYP2	Hospitalized_COVID	0.0475345	0.0403267	0.238503	9	Sun	1.04868	0.969642	1.12772	0.844583
ADAMTS15	Hospitalized_COVID	0.0170147	0.0140262	0.225104	8	Enroth	1.01716	0.989669	1.04465	0.844583
ASGR1	Hospitalized_COVID	0.0564171	0.0482531	0.242326	11	Sun	1.05804	0.963463	1.15261	0.844583
ASL	Hospitalized_COVID	0.0583697	0.0490869	0.234397	10	Sun	1.06011	0.963897	1.15632	0.844583
C22orf15	Hospitalized_COVID	-0.0708116	0.05962	0.234945	8	Sun	0.931637	0.814782	1.04849	0.844583
CASP3	Hospitalized_COVID	0.0612239	0.0504478	0.224896	9	Sun	1.06314	0.964259	1.16201	0.844583
CCL17	Hospitalized_COVID	-0.034589	0.0290498	0.23378	6	Suhre	0.966002	0.909065	1.02294	0.844583
CCL2	Hospitalized_COVID	-0.0285813	0.0238353	0.230482	6	Enroth	0.971823	0.925106	1.01854	0.844583
CCL7	Hospitalized_COVID	-0.0279226	0.023168	0.228117	3	Enroth	0.972464	0.927054	1.01787	0.844583
CDK2AP1	Hospitalized_COVID	-0.0758341	0.0644554	0.239381	6	Sun	0.92697	0.800637	1.0533	0.844583
CLEC1B	Hospitalized_COVID	-0.0412023	0.0345535	0.233097	3	Enroth	0.959635	0.89191	1.02736	0.844583
CNTN5	Hospitalized_COVID	-0.10657	0.0888471	0.230342	1	Hill	0.898912	0.724772	1.07305	0.844583
CRLF1	Hospitalized_COVID	0.0674342	0.0572554	0.238885	8	Sun	1.06976	0.957539	1.18198	0.844583
CT55	Hospitalized_COVID	-0.0743581	0.0635397	0.241895	7	Sun	0.928339	0.803801	1.05288	0.844583
CTRL	Hospitalized_COVID	0.0430577	0.035571	0.226097	14	Sun	1.044	0.974279	1.11372	0.844583
CXCL10	Hospitalized_COVID	-0.049138	0.041312	0.234269	12	Sun	0.95205	0.871078	1.03302	0.844583
CXCL12	Hospitalized_COVID	0.102203	0.0853645	0.231205	1	Suhre	1.10761	0.940294	1.27492	0.844583
EDN2	Hospitalized_COVID	0.0337713	0.0282376	0.231707	14	Sun	1.03435	0.979002	1.08969	0.844583
EIF5	Hospitalized_COVID	-0.118417	0.101732	0.24442	1	Suhre	0.888325	0.688931	1.08772	0.844583
EREG	Hospitalized_COVID	-0.0926874	0.0795473	0.243944	1	Suhre	0.911478	0.755566	1.06739	0.844583
ESAM	Hospitalized_COVID	0.0489325	0.0419117	0.243003	3	Suhre	1.05015	0.968002	1.1323	0.844583
ETHE1	Hospitalized_COVID	-0.0880813	0.0746744	0.238184	5	Sun	0.915686	0.769325	1.06205	0.844583
FABP4	Hospitalized_COVID	-0.0276058	0.0230327	0.230704	7	Enroth	0.972772	0.927628	1.01792	0.844583
FGF8	Hospitalized_COVID	0.0930349	0.0776413	0.230814	5	Sun	1.0975	0.945323	1.24968	0.844583
FOXJ2	Hospitalized_COVID	-0.0672222	0.057398	0.241535	9	Sun	0.934987	0.822487	1.04749	0.844583
FUT10	Hospitalized_COVID	-0.0372442	0.031173	0.232181	19	Sun	0.963441	0.902342	1.02454	0.844583
GALNT1	Hospitalized_COVID	-0.0487593	0.0411939	0.23655	13	Sun	0.95241	0.87167	1.03315	0.844583
GLTP	Hospitalized_COVID	0.050065	0.0417593	0.230569	11	Sun	1.05134	0.969491	1.13319	0.844583
GNGT2	Hospitalized_COVID	0.0707913	0.0601227	0.239017	8	Sun	1.07336	0.955517	1.1912	0.844583
GNLY	Hospitalized_COVID	-0.0349545	0.029225	0.231678	3	Suhre	0.965649	0.908368	1.02293	0.844583
GNPTG	Hospitalized_COVID	-0.0419692	0.0353525	0.235163	9	Sun	0.958899	0.889608	1.02819	0.844583
HGF	Hospitalized_COVID	0.0728877	0.0615459	0.236302	7	Sun	1.07561	0.95498	1.19624	0.844583
HMGCR	Hospitalized_COVID	-0.120838	0.0995319	0.224722	1	Suhre	0.886177	0.691095	1.08126	0.844583
HNRNPK	Hospitalized_COVID	-0.0653135	0.055989	0.243395	3	Suhre	0.936774	0.827035	1.04651	0.844583
ID1	Hospitalized_COVID	-0.0331823	0.0283751	0.242235	25	Sun	0.967362	0.911747	1.02298	0.844583
IGFBP5	Hospitalized_COVID	0.133397	0.111293	0.23068	1	Suhre	1.1427	0.924569	1.36084	0.844583
IGSF11	Hospitalized_COVID	0.0660269	0.0565615	0.243071	8	Sun	1.06826	0.957395	1.17912	0.844583
IL1RL1	Hospitalized_COVID	0.0226696	0.0186643	0.224519	18	Folk	1.02293	0.986347	1.05951	0.844583
IL34	Hospitalized_COVID	-0.0526462	0.0444142	0.23588	12	Sun	0.948716	0.861664	1.03577	0.844583
IL36G	Hospitalized_COVID	0.0797059	0.0664763	0.230523	7	Sun	1.08297	0.952675	1.21326	0.844583
IL5RA	Hospitalized_COVID	0.0570859	0.0482623	0.236878	8	Sun	1.05875	0.964153	1.15334	0.844583
ISG15	Hospitalized_COVID	-0.0652784	0.055316	0.237961	9	Sun	0.936807	0.828387	1.04523	0.844583
KLRK1	Hospitalized_COVID	-0.0635692	0.0527633	0.22828	8	Sun	0.938409	0.834993	1.04183	0.844583
LPO	Hospitalized_COVID	0.04556	0.037805	0.228152	10	Sun	1.04661	0.972516	1.12071	0.844583
MAPKAPK2	Hospitalized_COVID	-0.0849382	0.0731066	0.2453	5	Sun	0.918569	0.77528	1.06186	0.844583
MAPKAPK3	Hospitalized_COVID	0.0486077	0.0404703	0.229724	13	Sun	1.04981	0.970487	1.12913	0.844583
MDK	Hospitalized_COVID	0.0340136	0.0282696	0.228903	6	Enroth	1.0346	0.97919	1.09001	0.844583
MDM2	Hospitalized_COVID	-0.0706105	0.0585911	0.228149	8	Sun	0.931825	0.816986	1.04666	0.844583
MICB	Hospitalized_COVID	0.051105	0.0426407	0.230722	9	Sun	1.05243	0.968858	1.13601	0.844583
NCR2	Hospitalized_COVID	-0.0671662	0.05607	0.230957	3	Suhre	0.93504	0.825143	1.04494	0.844583
NEFH	Hospitalized_COVID	0.107687	0.0925008	0.244355	3	Sun	1.1137	0.932397	1.295	0.844583
NMRAL1	Hospitalized_COVID	0.0433697	0.036432	0.233878	11	Sun	1.04432	0.972917	1.11573	0.844583
NMT1	Hospitalized_COVID	0.0639055	0.0538746	0.235548	3	Suhre	1.06599	0.960397	1.17159	0.844583
NOV	Hospitalized_COVID	0.0731944	0.0607801	0.228493	1	Suhre	1.07594	0.956811	1.19507	0.844583
NQO2	Hospitalized_COVID	-0.0245314	0.0208097	0.238461	25	Sun	0.975767	0.93498	1.01655	0.844583
PAFAH1B2	Hospitalized_COVID	-0.108159	0.0924874	0.242225	1	Suhre	0.897485	0.71621	1.07876	0.844583
PAM	Hospitalized_COVID	0.0509615	0.0431552	0.237647	15	Sun	1.05228	0.967698	1.13687	0.844583
PCDHB2	Hospitalized_COVID	0.0692142	0.0586999	0.238351	8	Sun	1.07167	0.956614	1.18672	0.844583
PDE1A	Hospitalized_COVID	0.0593092	0.0501637	0.237082	8	Sun	1.0611	0.962782	1.15942	0.844583
PDGFRB	Hospitalized_COVID	0.0386111	0.0323875	0.233198	9	Sun	1.03937	0.975887	1.10285	0.844583
PGF	Hospitalized_COVID	-0.0884907	0.0731979	0.226692	6	Sun	0.915312	0.771844	1.05878	0.844583
PRIM1	Hospitalized_COVID	0.0595503	0.0501188	0.234761	10	Sun	1.06136	0.963126	1.15959	0.844583
PTX3	Hospitalized_COVID	0.0652299	0.0558939	0.243198	9	Sun	1.0674	0.957852	1.17696	0.844583
RAET1E	Hospitalized_COVID	-0.0320257	0.0274745	0.243756	16	Sun	0.968482	0.914632	1.02233	0.844583
RB1	Hospitalized_COVID	-0.103694	0.0883651	0.240606	1	Suhre	0.901501	0.728306	1.0747	0.844583
RBL1	Hospitalized_COVID	0.0456015	0.0392353	0.245132	17	Sun	1.04666	0.969756	1.12356	0.844583
RCAN1	Hospitalized_COVID	0.0307578	0.0264184	0.24432	15	Sun	1.03124	0.979456	1.08302	0.844583
RET	Hospitalized_COVID	0.0449599	0.0383339	0.240855	9	Sun	1.04599	0.970851	1.12112	0.844583
RETN	Hospitalized_COVID	-0.061158	0.0524996	0.24405	3	Suhre	0.940675	0.837775	1.04357	0.844583
RUFY1	Hospitalized_COVID	-0.0369542	0.0317531	0.244505	18	Sun	0.96372	0.901484	1.02596	0.844583
SERPINA10	Hospitalized_COVID	-0.0217521	0.0183868	0.236797	29	Sun	0.978483	0.942445	1.01452	0.844583
SET	Hospitalized_COVID	0.0629092	0.0540933	0.24484	3	Suhre	1.06493	0.958907	1.17095	0.844583
SMPD1	Hospitalized_COVID	-0.0285686	0.0241421	0.236668	7	Hill	0.971836	0.924517	1.01915	0.844583
SPARC	Hospitalized_COVID	0.0492986	0.0412535	0.23208	13	Sun	1.05053	0.969677	1.13139	0.844583
SPOP	Hospitalized_COVID	0.0432418	0.0355805	0.224243	13	Sun	1.04419	0.974453	1.11393	0.844583
STAT1	Hospitalized_COVID	0.0487597	0.040749	0.231468	12	Sun	1.04997	0.9701	1.12984	0.844583
STC2	Hospitalized_COVID	-0.0598709	0.0497072	0.228407	11	Sun	0.941886	0.84446	1.03931	0.844583
STMN3	Hospitalized_COVID	0.0365934	0.030744	0.233943	9	Sun	1.03727	0.977013	1.09753	0.844583
STX8	Hospitalized_COVID	0.0315264	0.0269149	0.241464	18	Sun	1.03203	0.979275	1.08478	0.844583
TEK	Hospitalized_COVID	0.0877483	0.0739862	0.235619	5	Sun	1.09171	0.9467	1.23673	0.844583
TGFA	Hospitalized_COVID	0.0794927	0.0683096	0.24454	6	Sun	1.08274	0.948851	1.21662	0.844583
TKT	Hospitalized_COVID	-0.109024	0.0923356	0.237709	1	Suhre	0.896709	0.715731	1.07769	0.844583
TNFRSF11B	Hospitalized_COVID	0.135706	0.113401	0.231428	1	Suhre	1.14535	0.923079	1.36761	0.844583
TNFRSF13C	Hospitalized_COVID	-0.107658	0.0891314	0.227103	1	Suhre	0.897935	0.723237	1.07263	0.844583
TPI1	Hospitalized_COVID	-0.108866	0.0921958	0.237678	1	Suhre	0.896851	0.716147	1.07755	0.844583
TREML1	Hospitalized_COVID	-0.0299709	0.0257503	0.244462	14	Sun	0.970474	0.920003	1.02094	0.844583
TYMSOS	Hospitalized_COVID	-0.0668198	0.0551903	0.226005	9	Sun	0.935364	0.827191	1.04354	0.844583
UBE2N	Hospitalized_COVID	-0.108656	0.0919841	0.237504	1	Suhre	0.897039	0.71675	1.07733	0.844583
VEGFA	Hospitalized_COVID	-0.0546723	0.0453537	0.228024	13	Sun	0.946795	0.857902	1.03569	0.844583
VPS24	Hospitalized_COVID	-0.0376379	0.03229	0.243768	16	Sun	0.963062	0.899773	1.02635	0.844583
VWC2	Hospitalized_COVID	-0.0076016	0.00649	0.241484	111	Enroth	0.992427	0.979707	1.00515	0.844583
XG	Hospitalized_COVID	-0.0619138	0.05289	0.241753	10	Sun	0.939964	0.836299	1.04363	0.844583
XPNPEP2	Hospitalized_COVID	0.0222201	0.0190533	0.24353	9	Folk	1.02247	0.985124	1.05981	0.844583
CSF1	Hospitalized_COVID	-0.0548579	0.0472952	0.246087	3	Hogl	0.94662	0.853921	1.03932	0.844611
FAM163A	Hospitalized_COVID	0.10699	0.0921892	0.245828	3	Sun	1.11292	0.932232	1.29361	0.844611
GPA33	Hospitalized_COVID	-0.0328188	0.0282747	0.245758	18	Sun	0.967714	0.912296	1.02313	0.844611
SAT1	Hospitalized_COVID	0.0611258	0.0527063	0.246153	10	Sun	1.06303	0.959728	1.16634	0.844611
ACAP2	Hospitalized_COVID	0.0650901	0.0572515	0.255574	7	Sun	1.06726	0.955042	1.17947	0.844774
ACE2	Hospitalized_COVID	-0.0549562	0.0479213	0.251463	11	Sun	0.946527	0.852601	1.04045	0.844774
ACLY	Hospitalized_COVID	0.0476994	0.0419131	0.255098	13	Sun	1.04886	0.966706	1.13101	0.844774
ANK2	Hospitalized_COVID	-0.0377303	0.033282	0.256939	13	Sun	0.962973	0.89774	1.02821	0.844774
CAT	Hospitalized_COVID	-0.0518627	0.0453091	0.252357	12	Sun	0.949459	0.860653	1.03827	0.844774
CD40	Hospitalized_COVID	0.0171633	0.0151331	0.25673	16	Hogl	1.01731	0.987651	1.04697	0.844774
CD48	Hospitalized_COVID	0.0484166	0.0423676	0.253132	11	Sun	1.04961	0.966567	1.13265	0.844774
CEL	Hospitalized_COVID	0.0449944	0.0393358	0.252685	14	Sun	1.04602	0.968924	1.12312	0.844774
CFB	Hospitalized_COVID	-0.0310985	0.0273228	0.255041	14	Sun	0.96938	0.915827	1.02293	0.844774
CHST9	Hospitalized_COVID	-0.0338442	0.0293363	0.248639	23	Sun	0.966722	0.909223	1.02422	0.844774
CKM	Hospitalized_COVID	-0.0715358	0.062136	0.249618	8	Sun	0.930963	0.809176	1.05275	0.844774
CNP	Hospitalized_COVID	0.0803032	0.0708223	0.25685	6	Sun	1.08362	0.944804	1.22243	0.844774
COMMD7	Hospitalized_COVID	0.0476868	0.0412699	0.247892	8	Sun	1.04884	0.967953	1.12973	0.844774
CSK	Hospitalized_COVID	-0.103247	0.0895002	0.248667	1	Suhre	0.901904	0.726484	1.07732	0.844774
CTSF	Hospitalized_COVID	-0.0438195	0.0385864	0.256116	10	Sun	0.957127	0.881497	1.03276	0.844774
DBNL	Hospitalized_COVID	-0.105695	0.0917242	0.249194	1	Suhre	0.899699	0.71992	1.07948	0.844774
FAM107A	Hospitalized_COVID	-0.0411215	0.0361349	0.25512	18	Sun	0.959712	0.888888	1.03054	0.844774
FBP2	Hospitalized_COVID	0.0637371	0.0557438	0.252875	7	Sun	1.06581	0.956554	1.17507	0.844774
FLT3	Hospitalized_COVID	0.0565024	0.049318	0.251929	12	Sun	1.05813	0.961466	1.15479	0.844774
FUT5	Hospitalized_COVID	-0.0213732	0.0186758	0.252443	25	Sun	0.978854	0.942249	1.01546	0.844774
HSP_27	Hospitalized_COVID	-0.0508867	0.0445369	0.253215	26	Scallop	0.950386	0.863094	1.03768	0.844774
HTRA2	Hospitalized_COVID	0.0466098	0.0410682	0.256402	5	Suhre	1.04771	0.967219	1.12821	0.844774
ICOS	Hospitalized_COVID	-0.0536145	0.0472323	0.256324	12	Sun	0.947797	0.855222	1.04037	0.844774
IDO1	Hospitalized_COVID	0.0542173	0.0475642	0.254338	11	Sun	1.05571	0.962488	1.14894	0.844774
IL18R1	Hospitalized_COVID	-0.0642124	0.0562205	0.25339	9	Sun	0.937806	0.827614	1.048	0.844774
KCNAB2	Hospitalized_COVID	0.0504768	0.0444708	0.256353	14	Sun	1.05177	0.96461	1.13894	0.844774
KCNF1	Hospitalized_COVID	-0.0472858	0.0411832	0.250893	13	Sun	0.953815	0.873096	1.03453	0.844774
LEP	Hospitalized_COVID	-0.0357456	0.0315238	0.256826	12	Breth	0.964886	0.903099	1.02667	0.844774
LY9	Hospitalized_COVID	-0.0609408	0.0536678	0.256158	10	Sun	0.940879	0.83569	1.04607	0.844774
MAPK14	Hospitalized_COVID	-0.109484	0.0951926	0.250088	1	Suhre	0.896297	0.709719	1.08287	0.844774
MET	Hospitalized_COVID	0.0609729	0.0536282	0.255556	10	Sun	1.06287	0.957759	1.16798	0.844774
MMP10	Hospitalized_COVID	-0.0392343	0.0342687	0.25225	10	Breth	0.961525	0.894359	1.02869	0.844774
MMP8	Hospitalized_COVID	0.0209954	0.0181516	0.247407	12	Suhre	1.02122	0.98564	1.05679	0.844774
MSR1	Hospitalized_COVID	0.0644892	0.0561243	0.250539	9	Sun	1.06661	0.95661	1.17662	0.844774
NHEJ1	Hospitalized_COVID	-0.0649906	0.0570399	0.254541	8	Sun	0.937076	0.825278	1.04887	0.844774
PIANP	Hospitalized_COVID	-0.0486123	0.0421327	0.248586	9	Sun	0.95255	0.86997	1.03513	0.844774
POLR1C	Hospitalized_COVID	0.0489601	0.0422534	0.246567	14	Sun	1.05018	0.967362	1.133	0.844774
RASA1	Hospitalized_COVID	0.0740967	0.0639973	0.246942	6	Sun	1.07691	0.951476	1.20235	0.844774
REN	Hospitalized_COVID	-0.0751546	0.0663168	0.257103	20	Scallop	0.9276	0.797619	1.05758	0.844774
resistin.gz	Hospitalized_COVID	0.0391066	0.0342192	0.25311	7	Wood	1.03988	0.972812	1.10695	0.844774
ROR1	Hospitalized_COVID	0.0677931	0.0593281	0.253171	8	Sun	1.07014	0.953861	1.18643	0.844774
SBDS	Hospitalized_COVID	-0.103824	0.09005	0.248927	1	Suhre	0.901384	0.724886	1.07788	0.844774
SNX4	Hospitalized_COVID	-0.108737	0.0945552	0.250152	1	Suhre	0.896966	0.711638	1.08229	0.844774
SPOCK1	Hospitalized_COVID	-0.0527608	0.0462296	0.253755	3	Enroth	0.948607	0.857997	1.03922	0.844774
ST6GALNAC3	Hospitalized_COVID	0.0489617	0.0424472	0.248716	13	Sun	1.05018	0.966984	1.13338	0.844774
TENM3	Hospitalized_COVID	0.0425397	0.0371765	0.252514	11	Sun	1.04346	0.970592	1.11632	0.844774
TESC	Hospitalized_COVID	0.0606499	0.0528623	0.25125	9	Sun	1.06253	0.958917	1.16614	0.844774
TIE1	Hospitalized_COVID	0.0291092	0.0251598	0.247284	5	Suhre	1.02954	0.980224	1.07885	0.844774
TNFAIP3	Hospitalized_COVID	-0.0690717	0.0599867	0.249547	7	Sun	0.93326	0.815686	1.05083	0.844774
UNC5C	Hospitalized_COVID	0.0313839	0.0272735	0.249851	7	Enroth	1.03188	0.978425	1.08534	0.844774
VWF	Hospitalized_COVID	0.0419988	0.0363063	0.247358	9	Breth	1.04289	0.971733	1.11405	0.844774
AKT1.AKT2	Hospitalized_COVID	0.0536352	0.0477653	0.261485	6	Sun	1.0551	0.96148	1.14872	0.844951
AMH	Hospitalized_COVID	0.0581826	0.0516247	0.25973	8	Sun	1.05991	0.958724	1.16109	0.844951
BACH2	Hospitalized_COVID	0.06711	0.0597158	0.261088	8	Sun	1.06941	0.95237	1.18646	0.844951
BID	Hospitalized_COVID	0.0607065	0.0538318	0.259443	10	Sun	1.06259	0.957077	1.1681	0.844951
bNGF.data.gz	Hospitalized_COVID	0.0690513	0.0614567	0.261193	7	Ahol	1.07149	0.951036	1.19195	0.844951
CLN5	Hospitalized_COVID	-0.0474006	0.0422064	0.261408	14	Sun	0.953705	0.870981	1.03643	0.844951
DECR1	Hospitalized_COVID	0.0246669	0.021978	0.261717	7	Enroth	1.02497	0.981897	1.06805	0.844951
HIST3H2A	Hospitalized_COVID	0.0552864	0.0491063	0.260228	10	Sun	1.05684	0.960595	1.15309	0.844951
KLK13	Hospitalized_COVID	0.108332	0.0960488	0.259369	1	Suhre	1.11442	0.926162	1.30267	0.844951
MMP-3	Hospitalized_COVID	0.0294775	0.0261465	0.259575	47	Scallop	1.02992	0.978669	1.08116	0.844951
MSTN	Hospitalized_COVID	0.0218976	0.0195082	0.261659	10	Enroth	1.02214	0.983903	1.06038	0.844951
PANK3	Hospitalized_COVID	0.0230809	0.0205068	0.260366	23	Sun	1.02335	0.983156	1.06354	0.844951
PDCD5	Hospitalized_COVID	0.0336515	0.0299257	0.260801	18	Sun	1.03422	0.97557	1.09288	0.844951
RELT	Hospitalized_COVID	-0.0480401	0.0427534	0.261159	15	Sun	0.953096	0.869299	1.03689	0.844951
RFESD	Hospitalized_COVID	0.0665355	0.0589344	0.258909	7	Sun	1.0688	0.953287	1.18431	0.844951
RNF8	Hospitalized_COVID	0.057204	0.0508127	0.260258	11	Sun	1.05887	0.959279	1.15846	0.844951
SPON2	Hospitalized_COVID	0.0346904	0.0307229	0.258839	9	Breth	1.0353	0.975082	1.09552	0.844951
STAP1	Hospitalized_COVID	0.0696814	0.0619584	0.260738	7	Sun	1.07217	0.950728	1.19361	0.844951
TFF2	Hospitalized_COVID	0.0435698	0.0386545	0.259675	16	Sun	1.04453	0.96877	1.1203	0.844951
TNC	Hospitalized_COVID	0.0290514	0.0257522	0.259272	6	Suhre	1.02948	0.979003	1.07995	0.844951
SEMA3E	Hospitalized_COVID	0.0242735	0.0216783	0.262835	7	Suhre	1.02457	0.982081	1.06706	0.845906
DSG1	Hospitalized_COVID	-0.063153	0.0564681	0.263403	9	Sun	0.9388	0.828122	1.04948	0.846146
FLRT1	Hospitalized_COVID	0.0686356	0.0613478	0.263227	8	Sun	1.07105	0.950804	1.19129	0.846146
LRRTM2	Hospitalized_COVID	-0.0749811	0.0670208	0.263237	7	Sun	0.927761	0.7964	1.05912	0.846146
SELP	Hospitalized_COVID	-0.028573	0.0255608	0.263633	15	Sun	0.971831	0.921732	1.02193	0.846328
PRL	Hospitalized_COVID	-0.0793744	0.0711836	0.264822	11	Scallop	0.923694	0.784174	1.06321	0.847647
ABHD12	Hospitalized_COVID	0.070386	0.0636196	0.268572	6	Sun	1.07292	0.948228	1.19762	0.849144
ANGPT1	Hospitalized_COVID	-0.0492571	0.0444637	0.267946	7	Breth	0.951936	0.864788	1.03909	0.849144
ARHGAP5	Hospitalized_COVID	0.0670735	0.060452	0.2672	7	Sun	1.06937	0.950888	1.18786	0.849144
CCL20	Hospitalized_COVID	-0.101867	0.092032	0.26835	1	Suhre	0.90315	0.722767	1.08353	0.849144
CD40	Hospitalized_COVID	-0.0332113	0.0300073	0.268391	31	Scallop	0.967334	0.90852	1.02615	0.849144
CLEC2B	Hospitalized_COVID	0.0671397	0.0606882	0.268595	7	Sun	1.06944	0.950496	1.18839	0.849144
CLU	Hospitalized_COVID	-0.0638698	0.0576935	0.268271	8	Sun	0.938127	0.825048	1.05121	0.849144
FN1	Hospitalized_COVID	0.071927	0.0646859	0.266163	7	Sun	1.07458	0.947793	1.20136	0.849144
H1FX	Hospitalized_COVID	-0.0621814	0.0558733	0.265752	9	Sun	0.939712	0.830201	1.04922	0.849144
HLA	Hospitalized_COVID	0.0478484	0.0430061	0.265882	12	Sun	1.04901	0.96472	1.1333	0.849144
PAPPA	Hospitalized_COVID	0.0565428	0.0510992	0.268497	3	Suhre	1.05817	0.958017	1.15833	0.849144
PODXL	Hospitalized_COVID	0.0516733	0.0464236	0.265673	11	Sun	1.05303	0.962041	1.14402	0.849144
PRR16	Hospitalized_COVID	0.0639167	0.0575098	0.266394	8	Sun	1.066	0.953284	1.17872	0.849144
SERPINC1	Hospitalized_COVID	-0.0783258	0.0707068	0.267968	6	Sun	0.924663	0.786078	1.06325	0.849144
THBS2	Hospitalized_COVID	0.0117476	0.01059	0.267296	26	Enroth	1.01182	0.991061	1.03257	0.849144
TMPRSS11D	Hospitalized_COVID	-0.0822591	0.0741203	0.267083	6	Sun	0.921033	0.775757	1.06631	0.849144
LGALS4	Hospitalized_COVID	-0.0364905	0.0330185	0.269093	9	Breth	0.964167	0.899451	1.02888	0.850088
ANPEP	Hospitalized_COVID	-0.0322212	0.0292168	0.270101	5	Enroth	0.968292	0.911027	1.02556	0.850206
CNTN4	Hospitalized_COVID	-0.0344016	0.0312152	0.270427	8	Suhre	0.966183	0.905002	1.02737	0.850206
PDILT	Hospitalized_COVID	0.0314642	0.0285436	0.270323	17	Sun	1.03196	0.976019	1.08791	0.850206
PRELP	Hospitalized_COVID	-0.0154624	0.0140283	0.27036	15	Enroth	0.984657	0.957161	1.01215	0.850206
PSMG3	Hospitalized_COVID	0.0535317	0.0485186	0.269887	11	Sun	1.05499	0.959894	1.15009	0.850206
TCL1A	Hospitalized_COVID	-0.0247303	0.0224296	0.270212	5	Enroth	0.975573	0.931611	1.01954	0.850206
SUMO3	Hospitalized_COVID	0.0271469	0.0246399	0.270574	20	Sun	1.02752	0.979225	1.07581	0.850354
LAG3	Hospitalized_COVID	0.0573263	0.0520598	0.270826	10	Sun	1.059	0.956964	1.16104	0.850832
CYR61	Hospitalized_COVID	0.0724722	0.0658538	0.271114	7	Sun	1.07516	0.94609	1.20424	0.85111
ESM1	Hospitalized_COVID	0.0300511	0.0273246	0.271428	13	Sun	1.03051	0.976951	1.08406	0.851217
IFNG	Hospitalized_COVID	0.0311324	0.0283235	0.271693	17	Sun	1.03162	0.976108	1.08714	0.851217
PCDH10	Hospitalized_COVID	0.0369295	0.0335926	0.271622	12	Sun	1.03762	0.971778	1.10346	0.851217
RAD51L3	Hospitalized_COVID	0.0637103	0.0579117	0.271277	6	Sun	1.06578	0.952277	1.17929	0.851217
IL10.data.gz	Hospitalized_COVID	0.051209	0.0466424	0.272244	14	Ahol	1.05254	0.961124	1.14396	0.851521
ADM	Hospitalized_COVID	-0.0542442	0.0501261	0.279184	3	Folk	0.947201	0.848954	1.04545	0.85173
ARTN	Hospitalized_COVID	-0.0221147	0.0204224	0.278867	15	Enroth	0.978128	0.9381	1.01816	0.85173
B2M	Hospitalized_COVID	-0.0438516	0.0402639	0.276107	6	Suhre	0.957096	0.878179	1.03601	0.85173
BMP4	Hospitalized_COVID	-0.0300057	0.027626	0.277418	6	Enroth	0.97044	0.916293	1.02459	0.85173
C18orf32	Hospitalized_COVID	0.0688967	0.0636696	0.279209	8	Sun	1.07133	0.946533	1.19612	0.85173
CD74	Hospitalized_COVID	0.0677711	0.0623324	0.276924	8	Sun	1.07012	0.947949	1.19229	0.85173
CHAD	Hospitalized_COVID	-0.0518162	0.0474782	0.275111	12	Sun	0.949503	0.856446	1.04256	0.85173
CRISP3	Hospitalized_COVID	-0.05518	0.0507529	0.276936	10	Sun	0.946315	0.846839	1.04579	0.85173
FGF20	Hospitalized_COVID	-0.102156	0.0939022	0.276638	1	Suhre	0.902889	0.71884	1.08694	0.85173
GCK	Hospitalized_COVID	0.0558548	0.0510556	0.273956	11	Sun	1.05744	0.957375	1.15751	0.85173
IGDCC3	Hospitalized_COVID	0.0179212	0.0164057	0.274666	28	Sun	1.01808	0.985928	1.05024	0.85173
IL1RL2	Hospitalized_COVID	0.0159653	0.0145673	0.273094	30	Sun	1.01609	0.987541	1.04465	0.85173
ITGAV	Hospitalized_COVID	-0.109571	0.100132	0.273841	1	Suhre	0.896219	0.69996	1.09248	0.85173
LILRB3	Hospitalized_COVID	0.025733	0.0235196	0.273908	18	Sun	1.02607	0.979969	1.07217	0.85173
MED4	Hospitalized_COVID	-0.0328653	0.0303075	0.278189	15	Sun	0.967669	0.908266	1.02707	0.85173
NAP1L2	Hospitalized_COVID	0.0428942	0.0392164	0.27405	10	Sun	1.04383	0.966963	1.12069	0.85173
OLR1	Hospitalized_COVID	0.112941	0.103551	0.275416	1	Suhre	1.11957	0.916606	1.32253	0.85173
PAFAH1B2	Hospitalized_COVID	0.0635394	0.058026	0.27351	8	Sun	1.0656	0.95187	1.17933	0.85173
PDE2A	Hospitalized_COVID	-0.0911529	0.0838074	0.276751	1	Suhre	0.912878	0.748616	1.07714	0.85173
PDRG1	Hospitalized_COVID	-0.0853921	0.0785726	0.277128	5	Sun	0.918152	0.76415	1.07215	0.85173
PGLYRP1	Hospitalized_COVID	0.0758867	0.0701353	0.279251	6	Sun	1.07884	0.941375	1.21631	0.85173
POSTN	Hospitalized_COVID	-0.0527241	0.0487	0.278973	11	Sun	0.948642	0.85319	1.04409	0.85173
PSPN	Hospitalized_COVID	-0.0717836	0.0657406	0.274868	3	Suhre	0.930732	0.801881	1.05958	0.85173
SCF	Hospitalized_COVID	0.041337	0.0378897	0.27528	51	Scallop	1.0422	0.967939	1.11647	0.85173
TCN1	Hospitalized_COVID	0.0500542	0.0457252	0.273659	12	Sun	1.05133	0.961707	1.14095	0.85173
TFPI2	Hospitalized_COVID	0.0242902	0.0222501	0.27497	7	Enroth	1.02459	0.980977	1.0682	0.85173
TOLLIP	Hospitalized_COVID	0.0183042	0.0168329	0.276858	31	Sun	1.01847	0.98548	1.05147	0.85173
TPSG1	Hospitalized_COVID	0.0150791	0.0139349	0.279201	35	Sun	1.01519	0.987881	1.04251	0.85173
TSR3	Hospitalized_COVID	-0.0386923	0.0354817	0.275499	13	Sun	0.962047	0.892503	1.03159	0.85173
ZNF174	Hospitalized_COVID	0.0549413	0.0503389	0.275085	11	Sun	1.05648	0.957814	1.15514	0.85173
ADAM9	Hospitalized_COVID	-0.0643291	0.0596395	0.280751	8	Sun	0.937696	0.820803	1.05459	0.853691
APLP2	Hospitalized_COVID	0.0542844	0.0504377	0.281809	9	Sun	1.05578	0.956927	1.15464	0.853691
CCL16	Hospitalized_COVID	0.0328494	0.030584	0.282791	6	Enroth	1.03339	0.97345	1.09334	0.853691
FGF17	Hospitalized_COVID	0.107606	0.100176	0.282744	1	Suhre	1.11361	0.917264	1.30995	0.853691
HMGCR	Hospitalized_COVID	0.0484741	0.0449989	0.281378	10	Sun	1.04967	0.96147	1.13787	0.853691
MMRN2	Hospitalized_COVID	-0.0347267	0.0323351	0.282839	20	Sun	0.965869	0.902493	1.02925	0.853691
NET1	Hospitalized_COVID	0.0411677	0.0381432	0.280456	15	Sun	1.04203	0.967266	1.11679	0.853691
PLD3	Hospitalized_COVID	0.046266	0.0430062	0.282018	11	Sun	1.04735	0.963061	1.13165	0.853691
VTN	Hospitalized_COVID	0.0143863	0.0133413	0.280887	37	Sun	1.01449	0.988341	1.04064	0.853691
WDR1	Hospitalized_COVID	0.0731844	0.068142	0.282824	5	Sun	1.07593	0.942371	1.20949	0.853691
WFDC2	Hospitalized_COVID	0.02872	0.0266668	0.281484	12	Enroth	1.02914	0.976869	1.0814	0.853691
CDC37	Hospitalized_COVID	0.098205	0.0917133	0.284267	1	Suhre	1.10319	0.923431	1.28295	0.85483
NPIPB3	Hospitalized_COVID	0.0257267	0.0240132	0.28401	22	Sun	1.02606	0.978995	1.07313	0.85483
NTRK3	Hospitalized_COVID	-0.104693	0.0978168	0.284487	1	Suhre	0.900601	0.70888	1.09232	0.85483
PDGFB	Hospitalized_COVID	-0.102023	0.0955273	0.285521	1	Suhre	0.903009	0.715775	1.09024	0.85483
RIPK2	Hospitalized_COVID	-0.0527651	0.0492657	0.284156	11	Sun	0.948603	0.852042	1.04516	0.85483
TNFSF14	Hospitalized_COVID	-0.046643	0.0435946	0.284652	5	Breth	0.954428	0.868983	1.03987	0.85483
ADAMTS15	Hospitalized_COVID	0.0563427	0.0530559	0.288258	10	Sun	1.05796	0.953971	1.16195	0.854855
C1QL4	Hospitalized_COVID	-0.0613622	0.057586	0.286615	7	Sun	0.940482	0.827614	1.05335	0.854855
CCL13	Hospitalized_COVID	0.0513359	0.048278	0.287628	12	Sun	1.05268	0.958051	1.1473	0.854855
CDHR1	Hospitalized_COVID	0.0476143	0.0447296	0.287107	7	Sun	1.04877	0.961096	1.13644	0.854855
FGFR2	Hospitalized_COVID	-0.0532701	0.0501084	0.287737	11	Sun	0.948124	0.849911	1.04634	0.854855
GAL	Hospitalized_COVID	0.0501981	0.047313	0.288699	18	Scallop	1.05148	0.958746	1.14421	0.854855
GDF15	Hospitalized_COVID	-0.0595731	0.055859	0.286202	8	Sun	0.942167	0.832683	1.05165	0.854855
HIST1H1C	Hospitalized_COVID	-0.107282	0.100766	0.28703	1	Suhre	0.898272	0.700771	1.09577	0.854855
HNRNPAB	Hospitalized_COVID	-0.0538287	0.0505758	0.287185	12	Sun	0.947594	0.848466	1.04672	0.854855
IARS	Hospitalized_COVID	-0.0188052	0.0177301	0.288856	18	Sun	0.981371	0.946619	1.01612	0.854855
LRCH4	Hospitalized_COVID	0.0430788	0.0405607	0.288198	12	Sun	1.04402	0.964521	1.12352	0.854855
MMP10	Hospitalized_COVID	-0.0081355	0.0076254	0.286021	19	Enroth	0.991897	0.976952	1.00684	0.854855
NDST1	Hospitalized_COVID	0.0326777	0.0308046	0.288779	18	Sun	1.03322	0.97284	1.09359	0.854855
P2RX6	Hospitalized_COVID	0.0494871	0.0464904	0.287121	13	Sun	1.05073	0.959611	1.14185	0.854855
PCDHB4	Hospitalized_COVID	0.0654804	0.0615851	0.287669	7	Sun	1.06767	0.946965	1.18838	0.854855
SUMF1	Hospitalized_COVID	-0.0570222	0.0535974	0.287375	9	Sun	0.944573	0.839522	1.04962	0.854855
CAMK1	Hospitalized_COVID	-0.0160327	0.0151816	0.29094	8	Suhre	0.984095	0.954339	1.01385	0.854904
CD59	Hospitalized_COVID	-0.0373145	0.0352914	0.290364	14	Sun	0.963373	0.894202	1.03254	0.854904
CD70	Hospitalized_COVID	0.098771	0.0933305	0.289922	3	Sun	1.10381	0.920886	1.28674	0.854904
CLEC2D	Hospitalized_COVID	-0.0512294	0.0485231	0.291072	6	Sun	0.950061	0.854955	1.04517	0.854904
COX8A	Hospitalized_COVID	-0.0302038	0.0286011	0.290952	12	Sun	0.970248	0.91419	1.02631	0.854904
FRK	Hospitalized_COVID	-0.0510246	0.0483368	0.291148	12	Sun	0.950255	0.855515	1.045	0.854904
FURIN	Hospitalized_COVID	-0.0537183	0.0507291	0.289634	12	Sun	0.947699	0.84827	1.04713	0.854904
IL36B	Hospitalized_COVID	-0.0370969	0.0349955	0.289123	13	Sun	0.963583	0.894992	1.03217	0.854904
LYPD3	Hospitalized_COVID	0.0307081	0.0290614	0.290666	7	Enroth	1.03118	0.974224	1.08814	0.854904
MAPKAPK3	Hospitalized_COVID	-0.0255546	0.024215	0.29128	5	Suhre	0.974769	0.927308	1.02223	0.854904
MAPKAPK5	Hospitalized_COVID	0.0297131	0.0281146	0.290577	13	Sun	1.03016	0.975054	1.08526	0.854904
ROBO3	Hospitalized_COVID	0.0536775	0.0507587	0.290283	3	Suhre	1.05514	0.955657	1.15463	0.854904
SFTPD	Hospitalized_COVID	0.0280547	0.0265048	0.289838	21	Sun	1.02845	0.976503	1.0804	0.854904
F10	Hospitalized_COVID	0.0629425	0.0596945	0.291695	3	Suhre	1.06497	0.947964	1.18197	0.854926
CDC2	Hospitalized_COVID	0.0493973	0.0470596	0.293868	9	Sun	1.05064	0.958401	1.14287	0.856828
PDXP	Hospitalized_COVID	0.0399909	0.0380761	0.293584	11	Sun	1.0408	0.966172	1.11543	0.856828
PVRIG	Hospitalized_COVID	0.0633239	0.0602851	0.293531	7	Sun	1.06537	0.947213	1.18353	0.856828
FLT4	Hospitalized_COVID	-0.0532496	0.0507857	0.294401	10	Sun	0.948143	0.848603	1.04768	0.857078
PRL	Hospitalized_COVID	0.0450271	0.0429463	0.294431	13	Sun	1.04606	0.961881	1.13023	0.857078
PLXNB1	Hospitalized_COVID	0.0674736	0.0643715	0.29455	1	Hill	1.0698	0.943634	1.19597	0.857123
PPY	Hospitalized_COVID	-0.0259821	0.0248054	0.294897	21	Sun	0.974352	0.925734	1.02297	0.85784
CEACAM1	Hospitalized_COVID	0.0399147	0.0382354	0.296523	16	Sun	1.04072	0.965781	1.11566	0.858946
DHX9	Hospitalized_COVID	-0.0771676	0.074097	0.297671	5	Sun	0.925735	0.780505	1.07096	0.858946
FLT3LG	Hospitalized_COVID	0.0550241	0.052652	0.295999	10	Sun	1.05657	0.953368	1.15976	0.858946
FUT3	Hospitalized_COVID	-0.124555	0.119696	0.298063	1	Suhre	0.88289	0.648285	1.11749	0.858946
IL12RB1	Hospitalized_COVID	0.0238826	0.0229172	0.297355	5	Suhre	1.02417	0.979252	1.06909	0.858946
FIG4	Hospitalized_COVID	-0.0439119	0.0422286	0.298405	15	Sun	0.957038	0.87427	1.03981	0.859014
IL23R	Hospitalized_COVID	0.0413575	0.039819	0.298974	15	Sun	1.04222	0.964179	1.12027	0.859723
CASP2	Hospitalized_COVID	-0.0524246	0.0504974	0.299194	12	Sun	0.948926	0.849951	1.0479	0.860054
UNC5A	Hospitalized_COVID	-0.0506025	0.0487522	0.299291	12	Sun	0.950657	0.855102	1.04621	0.860054
APLP2	Hospitalized_COVID	0.0515639	0.0497875	0.300352	8	Sun	1.05292	0.955333	1.1505	0.860799
CA1	Hospitalized_COVID	-0.0416274	0.0402954	0.301578	9	Sun	0.959227	0.880248	1.03821	0.860799
CCL11	Hospitalized_COVID	0.0330455	0.0320589	0.302646	5	Hogl	1.0336	0.970762	1.09643	0.860799
CD109	Hospitalized_COVID	0.0307535	0.0297829	0.301796	15	Sun	1.03123	0.972857	1.08961	0.860799
CD3G	Hospitalized_COVID	0.0612005	0.0591921	0.301169	9	Sun	1.06311	0.947095	1.17913	0.860799
CPA2	Hospitalized_COVID	0.0229775	0.0221728	0.300067	8	Hill	1.02324	0.979785	1.0667	0.860799
EIF4A3	Hospitalized_COVID	0.0516301	0.0500171	0.301956	9	Sun	1.05299	0.954953	1.15102	0.860799
FHIT	Hospitalized_COVID	0.0583032	0.0565455	0.302501	6	Sun	1.06004	0.949207	1.17087	0.860799
PRCP	Hospitalized_COVID	0.0571372	0.0553847	0.302239	9	Sun	1.0588	0.950247	1.16736	0.860799
SPARCL1	Hospitalized_COVID	-0.0482675	0.0466669	0.300996	11	Sun	0.952879	0.861412	1.04435	0.860799
ORC6L	Hospitalized_COVID	0.0549774	0.0533697	0.302952	10	Sun	1.05652	0.951912	1.16112	0.860995
FGF23	Hospitalized_COVID	0.0264885	0.0257404	0.30345	5	Enroth	1.02684	0.976391	1.07729	0.862123
BCL2L2	Hospitalized_COVID	0.0465755	0.0457039	0.30817	13	Sun	1.04768	0.958098	1.13726	0.863445
CADM4	Hospitalized_COVID	-0.0687563	0.0669368	0.304335	6	Sun	0.933554	0.802358	1.06475	0.863445
CALN1	Hospitalized_COVID	0.0454827	0.0445562	0.307353	14	Sun	1.04653	0.959203	1.13386	0.863445
CCL11	Hospitalized_COVID	-0.0566721	0.0552609	0.305111	8	Sun	0.944904	0.836592	1.05322	0.863445
CRELD1	Hospitalized_COVID	0.0151124	0.0147744	0.306368	30	Sun	1.01523	0.986269	1.04418	0.863445
CSRP3	Hospitalized_COVID	0.060469	0.0589931	0.305354	8	Sun	1.06233	0.946708	1.17796	0.863445
DDX58	Hospitalized_COVID	0.0384829	0.0377975	0.308614	15	Sun	1.03923	0.96515	1.11332	0.863445
FCRL2	Hospitalized_COVID	-0.0564997	0.0555351	0.308977	6	Sun	0.945067	0.836218	1.05392	0.863445
FKBP6	Hospitalized_COVID	0.0472545	0.0463404	0.307858	12	Sun	1.04839	0.957562	1.13922	0.863445
GH1	Hospitalized_COVID	-0.0722452	0.0704187	0.304921	6	Sun	0.930303	0.792282	1.06832	0.863445
GLO1	Hospitalized_COVID	0.0255017	0.0250764	0.309172	15	Breth	1.02583	0.97668	1.07498	0.863445
HEPACAM2	Hospitalized_COVID	-0.0784423	0.0767782	0.306935	5	Sun	0.924555	0.77407	1.07504	0.863445
HGD	Hospitalized_COVID	-0.0756959	0.0737937	0.304996	5	Sun	0.927098	0.782462	1.07173	0.863445
HPX	Hospitalized_COVID	0.0189779	0.0185431	0.306096	7	Suhre	1.01916	0.982815	1.0555	0.863445
INPP5E	Hospitalized_COVID	-0.0483963	0.0472831	0.306051	12	Sun	0.952756	0.860081	1.04543	0.863445
MTRF1L	Hospitalized_COVID	0.0457637	0.0449252	0.308362	10	Sun	1.04683	0.958774	1.13488	0.863445
PGM1	Hospitalized_COVID	-0.0410823	0.0403527	0.30864	16	Sun	0.95975	0.880659	1.03884	0.863445
PNKP	Hospitalized_COVID	0.0538849	0.0529445	0.308791	9	Sun	1.05536	0.951592	1.15913	0.863445
PPCDC	Hospitalized_COVID	0.0409351	0.0399182	0.30514	14	Sun	1.04178	0.963545	1.12002	0.863445
RNMTL1	Hospitalized_COVID	0.0678921	0.0662598	0.305536	6	Sun	1.07025	0.940381	1.20012	0.863445
SOD2	Hospitalized_COVID	-0.0400518	0.0390563	0.305132	6	Suhre	0.96074	0.884189	1.03729	0.863445
SULT1E1	Hospitalized_COVID	0.0383435	0.0374768	0.306247	13	Sun	1.03909	0.965634	1.11254	0.863445
SUSD1	Hospitalized_COVID	0.0301575	0.0296187	0.308588	20	Sun	1.03062	0.972564	1.08867	0.863445
TRAIL.data.gz	Hospitalized_COVID	0.0238494	0.0232356	0.304695	37	Ahol	1.02414	0.978594	1.06968	0.863445
HTATIP2	Hospitalized_COVID	0.0354568	0.0349157	0.309869	9	Sun	1.03609	0.967658	1.10453	0.864275
KLRF1	Hospitalized_COVID	-0.050753	0.0499711	0.309798	11	Sun	0.950513	0.85257	1.04846	0.864275
ATAD1	Hospitalized_COVID	0.0482837	0.047662	0.31104	12	Sun	1.04947	0.956051	1.14289	0.864382
F3	Hospitalized_COVID	0.0489381	0.0483007	0.310966	12	Sun	1.05016	0.955486	1.14482	0.864382
IL12RB2	Hospitalized_COVID	0.0397768	0.0392354	0.310678	5	Suhre	1.04058	0.963677	1.11748	0.864382
NLGN1	Hospitalized_COVID	0.0477449	0.0470369	0.310081	10	Sun	1.0489	0.956711	1.1411	0.864382
SH2D1A	Hospitalized_COVID	-0.058566	0.0577691	0.31068	3	Suhre	0.943116	0.829889	1.05634	0.864382
AMN	Hospitalized_COVID	0.0770555	0.0761879	0.311831	1	Suhre	1.0801	0.930774	1.22943	0.864698
ANGPTL4	Hospitalized_COVID	0.104842	0.104156	0.314132	1	Suhre	1.11054	0.906389	1.31468	0.864698
C21orf33	Hospitalized_COVID	0.0559758	0.0554621	0.312849	10	Sun	1.05757	0.948866	1.16628	0.864698
CHI3L1	Hospitalized_COVID	0.0258573	0.025709	0.314527	43	Scallop	1.02619	0.975805	1.07658	0.864698
EFNB1	Hospitalized_COVID	-0.062025	0.0613692	0.312166	8	Sun	0.939859	0.819576	1.06014	0.864698
EPHA10	Hospitalized_COVID	0.0508756	0.0505918	0.314603	3	Suhre	1.05219	0.953032	1.15135	0.864698
FGF9	Hospitalized_COVID	0.066797	0.0662505	0.313335	7	Sun	1.06908	0.939227	1.19893	0.864698
GFRA3	Hospitalized_COVID	0.0901725	0.0895421	0.313915	1	Suhre	1.09436	0.91886	1.26987	0.864698
GIF	Hospitalized_COVID	0.0297051	0.0294829	0.313676	10	Breth	1.03015	0.972364	1.08794	0.864698
ICAM2	Hospitalized_COVID	0.0246802	0.0245372	0.314497	14	Breth	1.02499	0.976894	1.07308	0.864698
KYNU	Hospitalized_COVID	0.0236291	0.023462	0.313876	8	Hill	1.02391	0.977925	1.0699	0.864698
NRXN2	Hospitalized_COVID	-0.0391851	0.0387584	0.312011	10	Sun	0.961573	0.885606	1.03754	0.864698
PITPNB	Hospitalized_COVID	0.05036	0.0497538	0.311451	12	Sun	1.05165	0.954132	1.14917	0.864698
RNF34	Hospitalized_COVID	0.0542495	0.0538104	0.313378	9	Sun	1.05575	0.95028	1.16122	0.864698
SPATA9	Hospitalized_COVID	0.0383514	0.038022	0.313136	15	Sun	1.0391	0.964573	1.11362	0.864698
SPOCK3	Hospitalized_COVID	0.0434063	0.0429837	0.312576	12	Sun	1.04436	0.960114	1.12861	0.864698
ANXA1	Hospitalized_COVID	-0.0416413	0.0414806	0.315439	3	Enroth	0.959214	0.877912	1.04052	0.866292
IDE	Hospitalized_COVID	0.0499883	0.0498143	0.315623	11	Sun	1.05126	0.953623	1.14889	0.866292
IGBP1	Hospitalized_COVID	-0.0426643	0.0425158	0.315623	13	Sun	0.958233	0.874902	1.04156	0.866292
IL27RA	Hospitalized_COVID	0.0702278	0.069959	0.315455	1	Suhre	1.07275	0.935633	1.20987	0.866292
ARFIP1	Hospitalized_COVID	0.0420201	0.042209	0.31948	8	Sun	1.04292	0.960186	1.12565	0.866488
ARHGAP1	Hospitalized_COVID	-0.0505253	0.0508639	0.320543	10	Sun	0.95073	0.851037	1.05042	0.866488
BMP6	Hospitalized_COVID	-0.0325234	0.0327074	0.32004	5	Enroth	0.968	0.903893	1.03211	0.866488
BUB1	Hospitalized_COVID	0.0411536	0.0415677	0.322156	8	Sun	1.04201	0.960539	1.12348	0.866488
C2orf40	Hospitalized_COVID	0.0390037	0.0389714	0.316909	15	Sun	1.03977	0.96339	1.11616	0.866488
CD5	Hospitalized_COVID	-0.0415626	0.0419538	0.321844	8	Breth	0.959289	0.87706	1.04152	0.866488
COPS2	Hospitalized_COVID	0.0210815	0.0211485	0.318847	24	Sun	1.02131	0.979854	1.06276	0.866488
CTRC	Hospitalized_COVID	0.0154097	0.0155003	0.320145	21	Enroth	1.01553	0.985148	1.04591	0.866488
DDR1	Hospitalized_COVID	0.0939146	0.0949544	0.322639	1	Suhre	1.09847	0.912355	1.28458	0.866488
FAM19A2	Hospitalized_COVID	-0.0524553	0.0527533	0.320052	10	Sun	0.948897	0.8455	1.05229	0.866488
gamma_glutamyltransferase.gz	Hospitalized_COVID	0.0323532	0.0325934	0.32089	8	Wood	1.03288	0.968999	1.09677	0.866488
IRF1	Hospitalized_COVID	0.0801712	0.0804413	0.318938	5	Sun	1.08347	0.925808	1.24114	0.866488
lactic_dehydrogenase.gz	Hospitalized_COVID	0.0312276	0.0313806	0.319676	8	Wood	1.03172	0.970214	1.09323	0.866488
LIFR	Hospitalized_COVID	0.0233307	0.0233731	0.31819	6	Enroth	1.02361	0.977794	1.06942	0.866488
MAGI2	Hospitalized_COVID	0.0667511	0.0674766	0.322542	6	Sun	1.06903	0.936775	1.20128	0.866488
MAN1B1	Hospitalized_COVID	-0.0379746	0.0383591	0.322186	13	Sun	0.962737	0.887554	1.03792	0.866488
MINOS1	Hospitalized_COVID	0.0441057	0.0441725	0.318043	10	Sun	1.04509	0.958515	1.13167	0.866488
MRC2	Hospitalized_COVID	0.0818564	0.0824724	0.320939	1	Suhre	1.0853	0.923654	1.24695	0.866488
NRAC	Hospitalized_COVID	-0.0620707	0.0622062	0.318366	8	Sun	0.939816	0.817892	1.06174	0.866488
PDGFRL	Hospitalized_COVID	-0.017088	0.0171797	0.3199	26	Sun	0.983057	0.949385	1.01673	0.866488
PTEN	Hospitalized_COVID	0.0943011	0.0951208	0.321499	1	Suhre	1.09889	0.912454	1.28533	0.866488
PVR	Hospitalized_COVID	0.0717885	0.0723026	0.320764	1	Hill	1.07443	0.932715	1.21614	0.866488
RFXAP	Hospitalized_COVID	-0.0506491	0.0506555	0.317371	9	Sun	0.950612	0.851327	1.0499	0.866488
SYT3	Hospitalized_COVID	0.0564137	0.0569879	0.32221	9	Sun	1.05804	0.946339	1.16973	0.866488
THBD	Hospitalized_COVID	-0.0381927	0.0382362	0.317862	6	Breth	0.962527	0.887584	1.03747	0.866488
TIRAP	Hospitalized_COVID	0.0578455	0.0579135	0.317879	8	Sun	1.05955	0.946041	1.17306	0.866488
TOP1	Hospitalized_COVID	-0.0408708	0.041297	0.322331	11	Sun	0.959953	0.879011	1.0409	0.866488
TRH	Hospitalized_COVID	-0.042127	0.0420729	0.316688	12	Sun	0.958748	0.876285	1.04121	0.866488
WISP1	Hospitalized_COVID	-0.0212841	0.02153	0.32287	6	Enroth	0.978941	0.936742	1.02114	0.866488
ZFP91	Hospitalized_COVID	-0.0523664	0.0528435	0.321699	10	Sun	0.948981	0.845408	1.05255	0.866488
ACBD7	Hospitalized_COVID	0.0393478	0.0402321	0.328064	14	Sun	1.04013	0.961277	1.11899	0.866844
ANGPT1	Hospitalized_COVID	-0.0326083	0.0339985	0.337502	7	Enroth	0.967918	0.901281	1.03455	0.866844
ARHGDIB	Hospitalized_COVID	0.0256136	0.026713	0.337638	21	Sun	1.02594	0.973587	1.0783	0.866844
ASAH2	Hospitalized_COVID	0.0299555	0.0312625	0.337965	3	Suhre	1.03041	0.969134	1.09168	0.866844
ASAH2	Hospitalized_COVID	0.0215267	0.0227582	0.344207	21	Sun	1.02176	0.977154	1.06637	0.866844
B3GNT1	Hospitalized_COVID	0.0317092	0.033098	0.338042	20	Sun	1.03222	0.967345	1.09709	0.866844
BIRC3	Hospitalized_COVID	0.0542561	0.0569505	0.340748	8	Sun	1.05575	0.944132	1.16738	0.866844
C1QTNF5	Hospitalized_COVID	0.0319855	0.0331674	0.334861	17	Sun	1.0325	0.967494	1.09751	0.866844
CA7	Hospitalized_COVID	0.0521435	0.0544085	0.337876	3	Suhre	1.05353	0.946886	1.16017	0.866844
CALCOCO2	Hospitalized_COVID	-0.0647839	0.0675055	0.337214	6	Sun	0.93727	0.804959	1.06958	0.866844
CASP3	Hospitalized_COVID	0.0308276	0.0326601	0.345226	6	Enroth	1.03131	0.967294	1.09532	0.866844
CCDC134	Hospitalized_COVID	0.0385253	0.0403485	0.339672	16	Sun	1.03928	0.960194	1.11836	0.866844
CCPG1	Hospitalized_COVID	-0.0418287	0.0441187	0.343081	12	Sun	0.959034	0.872561	1.04551	0.866844
CD22	Hospitalized_COVID	0.0547853	0.0562554	0.330122	8	Sun	1.05631	0.946053	1.16657	0.866844
CDH3	Hospitalized_COVID	0.0450759	0.0461961	0.329188	8	Sun	1.04611	0.955563	1.13665	0.866844
CEACAM8	Hospitalized_COVID	-0.0285336	0.0291084	0.326961	6	Enroth	0.97187	0.914817	1.02892	0.866844
CEBPB	Hospitalized_COVID	-0.0436722	0.0446733	0.328277	14	Sun	0.957268	0.869708	1.04483	0.866844
CELA2A	Hospitalized_COVID	0.053069	0.0547089	0.332034	9	Sun	1.0545	0.947273	1.16173	0.866844
CGREF1	Hospitalized_COVID	-0.0356439	0.0366409	0.330658	14	Sun	0.964984	0.893168	1.0368	0.866844
CHST2	Hospitalized_COVID	-0.0850922	0.0895888	0.342209	1	Suhre	0.918428	0.742834	1.09402	0.866844
CISD1	Hospitalized_COVID	0.0481139	0.0499148	0.335085	8	Sun	1.04929	0.951457	1.14712	0.866844
CISD2	Hospitalized_COVID	-0.0430024	0.0447219	0.336275	13	Sun	0.957909	0.870254	1.04556	0.866844
CLEC2A	Hospitalized_COVID	-0.0515669	0.0544084	0.343244	9	Sun	0.94974	0.8431	1.05638	0.866844
CPA1	Hospitalized_COVID	0.0324013	0.0341134	0.342209	8	Breth	1.03293	0.96607	1.09979	0.866844
CPA4	Hospitalized_COVID	-0.0128553	0.0133241	0.334636	32	Sun	0.987227	0.961112	1.01334	0.866844
CRHBP	Hospitalized_COVID	-0.023783	0.0243692	0.329091	20	Sun	0.976498	0.928734	1.02426	0.866844
CSTB	Hospitalized_COVID	-0.0802848	0.0840134	0.339265	1	Enroth	0.922853	0.758187	1.08752	0.866844
CSTB	Hospitalized_COVID	0.0308867	0.0324518	0.341214	6	Folk	1.03137	0.967763	1.09497	0.866844
CX3CL1	Hospitalized_COVID	0.11146	0.114262	0.329322	1	Folk	1.11791	0.893956	1.34186	0.866844
CXCL5	Hospitalized_COVID	-0.0258694	0.0270454	0.338811	6	Enroth	0.974462	0.921453	1.02747	0.866844
DCP1A	Hospitalized_COVID	0.0462877	0.0474936	0.329755	12	Sun	1.04738	0.954288	1.14046	0.866844
DCUN1D3	Hospitalized_COVID	0.0415872	0.0435357	0.339454	12	Sun	1.04246	0.957134	1.12779	0.866844
DEFB103A	Hospitalized_COVID	-0.0482352	0.0506038	0.340492	11	Sun	0.95291	0.853726	1.05209	0.866844
DHH	Hospitalized_COVID	-0.0953505	0.0998567	0.339642	1	Suhre	0.909054	0.713335	1.10477	0.866844
EDDM3B	Hospitalized_COVID	0.0477335	0.0492796	0.332731	10	Sun	1.04889	0.952303	1.14548	0.866844
EFNB2	Hospitalized_COVID	-0.0487569	0.0508892	0.338013	11	Sun	0.952413	0.85267	1.05216	0.866844
EPHA2	Hospitalized_COVID	-0.031563	0.0322181	0.327251	13	Sun	0.96893	0.905782	1.03208	0.866844
EPO	Hospitalized_COVID	0.0555396	0.057622	0.335116	9	Sun	1.05711	0.944172	1.17005	0.866844
FAM172A	Hospitalized_COVID	0.0496597	0.0514339	0.334292	5	Sun	1.05091	0.950103	1.15172	0.866844
FCGR2A	Hospitalized_COVID	-0.0166239	0.0170148	0.328557	6	Suhre	0.983514	0.950164	1.01686	0.866844
FST	Hospitalized_COVID	0.0852149	0.0891326	0.339049	1	Suhre	1.08895	0.914251	1.26365	0.866844
G0S2	Hospitalized_COVID	-0.0304852	0.0317429	0.336864	12	Sun	0.969975	0.907759	1.03219	0.866844
GADD45GIP1	Hospitalized_COVID	-0.0514329	0.0527377	0.329432	10	Sun	0.949867	0.846502	1.05323	0.866844
GALNT2	Hospitalized_COVID	0.0428775	0.0435316	0.324637	12	Sun	1.04381	0.958488	1.12913	0.866844
GDF2	Hospitalized_COVID	0.10201	0.107475	0.342542	1	Suhre	1.10739	0.896744	1.31805	0.866844
GFRAL	Hospitalized_COVID	0.0434762	0.0455068	0.339386	9	Sun	1.04444	0.955242	1.13363	0.866844
GREM1	Hospitalized_COVID	-0.0694635	0.0731731	0.342466	6	Sun	0.932894	0.789475	1.07631	0.866844
GSTP1	Hospitalized_COVID	-0.0591936	0.0627979	0.345883	7	Sun	0.942524	0.81944	1.06561	0.866844
IDE	Hospitalized_COVID	0.0964761	0.10076	0.338321	1	Suhre	1.10128	0.903794	1.29877	0.866844
IFNA14	Hospitalized_COVID	-0.0359421	0.0374069	0.336632	13	Sun	0.964696	0.891379	1.03801	0.866844
IGFBP1	Hospitalized_COVID	0.0339782	0.035916	0.344125	7	Breth	1.03456	0.964167	1.10496	0.866844
IL15RA	Hospitalized_COVID	-0.0433158	0.0449143	0.33484	8	Sun	0.957609	0.869577	1.04564	0.866844
IL4R	Hospitalized_COVID	0.0310067	0.032808	0.344609	9	Breth	1.03149	0.967189	1.0958	0.866844
ISG15	Hospitalized_COVID	-0.0398751	0.0414802	0.336399	12	Sun	0.960909	0.879608	1.04221	0.866844
LIN7B	Hospitalized_COVID	-0.0142553	0.0147004	0.332185	20	Sun	0.985846	0.957033	1.01466	0.866844
LRRC4B	Hospitalized_COVID	-0.0652451	0.0685452	0.341171	6	Sun	0.936838	0.802489	1.07119	0.866844
LTA4H	Hospitalized_COVID	-0.0650251	0.0684238	0.341946	6	Sun	0.937044	0.802933	1.07115	0.866844
MEPE	Hospitalized_COVID	-0.030426	0.0311252	0.328304	11	Breth	0.970032	0.909027	1.03104	0.866844
MIA	Hospitalized_COVID	0.0091372	0.0093589	0.328911	18	Enroth	1.00918	0.990836	1.02752	0.866844
MMP17	Hospitalized_COVID	0.0967588	0.102611	0.345697	1	Suhre	1.10159	0.900477	1.30271	0.866844
MMRN2	Hospitalized_COVID	0.0388026	0.0407331	0.340789	11	Sun	1.03957	0.959728	1.1194	0.866844
MPL	Hospitalized_COVID	-0.089912	0.0951682	0.344776	1	Suhre	0.914012	0.727482	1.10054	0.866844
MSTN	Hospitalized_COVID	-0.0455195	0.0468485	0.331234	11	Sun	0.955501	0.863678	1.04732	0.866844
MTCP1	Hospitalized_COVID	-0.0553732	0.0576357	0.336681	8	Sun	0.946132	0.833166	1.0591	0.866844
NFU1	Hospitalized_COVID	0.0479865	0.0499739	0.336939	9	Sun	1.04916	0.951208	1.14711	0.866844
NID1	Hospitalized_COVID	0.0273263	0.0277907	0.325465	14	Sun	1.0277	0.973233	1.08217	0.866844
NME2	Hospitalized_COVID	-0.0383388	0.0396618	0.333723	14	Sun	0.962387	0.88465	1.04012	0.866844
NPS	Hospitalized_COVID	-0.0398751	0.0408809	0.329364	10	Sun	0.960909	0.880783	1.04104	0.866844
NUDT8	Hospitalized_COVID	0.0436275	0.0450895	0.333256	12	Sun	1.04459	0.956218	1.13297	0.866844
OLR1	Hospitalized_COVID	-0.0384712	0.0404012	0.340981	3	Enroth	0.962259	0.883073	1.04145	0.866844
PDCD1LG2	Hospitalized_COVID	-0.0191546	0.0203259	0.345999	18	Breth	0.981028	0.941189	1.02087	0.866844
PDGFA	Hospitalized_COVID	-0.0978638	0.103193	0.342947	1	Suhre	0.906772	0.704514	1.10903	0.866844
PI3	Hospitalized_COVID	0.0398847	0.041698	0.338814	14	Sun	1.04069	0.958963	1.12242	0.866844
POGLUT1	Hospitalized_COVID	-0.0208939	0.0220841	0.344094	24	Sun	0.979323	0.936038	1.02261	0.866844
PRDX1	Hospitalized_COVID	0.11453	0.121511	0.345914	1	Suhre	1.12135	0.883185	1.35951	0.866844
PRKAA2.PRKAB2	Hospitalized_COVID	-0.0631972	0.0643988	0.326424	7	Sun	0.938758	0.812537	1.06498	0.866844
PSG3	Hospitalized_COVID	-0.0639006	0.067755	0.345623	6	Sun	0.938098	0.805298	1.0709	0.866844
RAD1	Hospitalized_COVID	0.0207829	0.0213204	0.329666	32	Sun	1.021	0.979212	1.06279	0.866844
REG4	Hospitalized_COVID	-0.0535346	0.0568045	0.34597	10	Sun	0.947873	0.836536	1.05921	0.866844
SCARF2	Hospitalized_COVID	0.0470369	0.0480368	0.327489	8	Sun	1.04816	0.954009	1.14231	0.866844
SELPLG	Hospitalized_COVID	-0.0166844	0.0169965	0.326277	27	Breth	0.983454	0.950141	1.01677	0.866844
SFTPD	Hospitalized_COVID	-0.057622	0.0593706	0.331774	3	Suhre	0.944007	0.82764	1.06037	0.866844
SGTA	Hospitalized_COVID	0.0422185	0.0439995	0.337295	11	Sun	1.04312	0.956883	1.12936	0.866844
SIGLEC1	Hospitalized_COVID	-0.0822584	0.0848842	0.332513	1	Suhre	0.921034	0.754661	1.08741	0.866844
SPARCL1	Hospitalized_COVID	0.0377443	0.0390314	0.333532	16	Sun	1.03847	0.961964	1.11497	0.866844
STIP1	Hospitalized_COVID	0.0418293	0.0443406	0.345495	10	Sun	1.04272	0.955809	1.12962	0.866844
STX2	Hospitalized_COVID	-0.0908876	0.092891	0.32786	3	Sun	0.91312	0.731054	1.09519	0.866844
SULT2A1	Hospitalized_COVID	-0.0300475	0.0312324	0.336018	14	Sun	0.970399	0.909184	1.03161	0.866844
TFIP11	Hospitalized_COVID	0.0465386	0.0490238	0.342465	11	Sun	1.04764	0.951552	1.14373	0.866844
TLR4	Hospitalized_COVID	-0.0713916	0.0731608	0.329155	6	Sun	0.931097	0.787702	1.07449	0.866844
TNFRSF10A	Hospitalized_COVID	-0.0213853	0.0227012	0.346176	5	Enroth	0.978842	0.934347	1.02334	0.866844
TNFRSF14	Hospitalized_COVID	0.0480639	0.048677	0.323444	11	Sun	1.04924	0.953831	1.14464	0.866844
TNFSF14	Hospitalized_COVID	0.0430331	0.0440836	0.328979	24	Scallop	1.04397	0.957569	1.13038	0.866844
TNMD	Hospitalized_COVID	-0.0615738	0.0633883	0.331362	8	Sun	0.940284	0.816043	1.06452	0.866844
TPM1	Hospitalized_COVID	0.0876167	0.0893114	0.32658	1	Suhre	1.09157	0.916519	1.26662	0.866844
TWEAK	Hospitalized_COVID	0.0307364	0.0319669	0.336296	6	Hogl	1.03121	0.968558	1.09387	0.866844
TXLNA	Hospitalized_COVID	-0.0537054	0.0555274	0.33345	9	Sun	0.947711	0.838878	1.05655	0.866844
UBE2J2	Hospitalized_COVID	-0.0537262	0.0546219	0.325312	9	Sun	0.947692	0.840633	1.05475	0.866844
UPK3B	Hospitalized_COVID	0.0372001	0.0392629	0.343403	12	Sun	1.0379	0.960945	1.11486	0.866844
VCY	Hospitalized_COVID	-0.0599421	0.0618408	0.332397	7	Sun	0.941819	0.820611	1.06303	0.866844
ZNF358	Hospitalized_COVID	0.0459619	0.0473532	0.331737	13	Sun	1.04703	0.954222	1.13985	0.866844
ABL1	Hospitalized_COVID	0.009277	0.0105282	0.378233	18	Enroth	1.00932	0.988685	1.02996	0.866991
ADAM11	Hospitalized_COVID	0.0406355	0.0442165	0.358089	8	Sun	1.04147	0.954808	1.12814	0.866991
ADAM8	Hospitalized_COVID	-0.0256453	0.0291772	0.37943	5	Enroth	0.974681	0.917493	1.03187	0.866991
ADAMTS13	Hospitalized_COVID	-0.02272	0.026082	0.3837	15	Sun	0.977536	0.926415	1.02866	0.866991
AGER	Hospitalized_COVID	-0.0457767	0.0526314	0.384431	3	Suhre	0.955255	0.852098	1.05841	0.866991
ALCAM	Hospitalized_COVID	-0.0125603	0.0141261	0.373921	12	Enroth	0.987518	0.959831	1.01521	0.866991
APBB2	Hospitalized_COVID	-0.0391565	0.0438603	0.371988	8	Sun	0.9616	0.875634	1.04757	0.866991
ARSK	Hospitalized_COVID	-0.0494254	0.0541833	0.361669	7	Sun	0.951776	0.845577	1.05798	0.866991
ASPRV1	Hospitalized_COVID	-0.0441715	0.0493816	0.371058	8	Sun	0.95679	0.860002	1.05358	0.866991
AURKB	Hospitalized_COVID	-0.0435024	0.0471236	0.355927	9	Sun	0.95743	0.865068	1.04979	0.866991
AXL	Hospitalized_COVID	0.0268707	0.0300393	0.371045	12	Breth	1.02723	0.968358	1.08611	0.866991
BGN	Hospitalized_COVID	-0.0747548	0.0834719	0.370483	1	Suhre	0.927971	0.764366	1.09158	0.866991
BNIP3	Hospitalized_COVID	0.0421332	0.0472564	0.372613	12	Sun	1.04303	0.950411	1.13566	0.866991
BPIFA1	Hospitalized_COVID	0.056334	0.0624514	0.367032	7	Sun	1.05795	0.935546	1.18036	0.866991
BRSK2	Hospitalized_COVID	-0.0924578	0.0985948	0.34837	3	Sun	0.911688	0.718442	1.10493	0.866991
C12orf49	Hospitalized_COVID	-0.0682218	0.0748391	0.36199	5	Sun	0.934053	0.787369	1.08074	0.866991
CA-125	Hospitalized_COVID	-0.0245091	0.0269887	0.363812	25	Scallop	0.975789	0.922891	1.02869	0.866991
CA6	Hospitalized_COVID	0.0272925	0.0294973	0.354833	5	Suhre	1.02767	0.969854	1.08548	0.866991
CAPN3	Hospitalized_COVID	0.0515237	0.0557859	0.355696	8	Sun	1.05287	0.943534	1.16221	0.866991
CCL23	Hospitalized_COVID	-0.0179461	0.0205782	0.383158	6	Enroth	0.982214	0.941881	1.02255	0.866991
CCL3L1	Hospitalized_COVID	-0.0310221	0.0353643	0.38037	14	Sun	0.969454	0.90014	1.03877	0.866991
CCL7	Hospitalized_COVID	0.0209117	0.0239886	0.383355	5	Suhre	1.02113	0.974114	1.06815	0.866991
CD200	Hospitalized_COVID	-0.0589653	0.0675595	0.382777	1	Hill	0.942739	0.810323	1.07516	0.866991
CD244	Hospitalized_COVID	-0.0326109	0.0365634	0.372447	8	Breth	0.967915	0.896251	1.03958	0.866991
CD300C	Hospitalized_COVID	0.0318828	0.0345404	0.355978	5	Suhre	1.0324	0.964697	1.1001	0.866991
CD34	Hospitalized_COVID	0.0270948	0.0294939	0.358276	14	Sun	1.02747	0.969657	1.08527	0.866991
CD40	Hospitalized_COVID	0.0132203	0.0147535	0.370212	15	Hogl	1.01331	0.984391	1.04222	0.866991
CD48	Hospitalized_COVID	0.0247843	0.0283487	0.381974	7	Enroth	1.02509	0.96953	1.08066	0.866991
CD5	Hospitalized_COVID	0.0122895	0.0135202	0.363362	18	Enroth	1.01237	0.985866	1.03886	0.866991
CD63	Hospitalized_COVID	-0.0322365	0.0358604	0.368682	15	Sun	0.968278	0.897991	1.03856	0.866991
CDH15	Hospitalized_COVID	-0.0351279	0.0388647	0.366075	11	Sun	0.965482	0.889307	1.04166	0.866991
CDH6	Hospitalized_COVID	-0.0347403	0.0379704	0.360228	3	Enroth	0.965856	0.891434	1.04028	0.866991
CDHR3	Hospitalized_COVID	-0.041761	0.0455561	0.359303	12	Sun	0.959099	0.869809	1.04839	0.866991
CDK2	Hospitalized_COVID	-0.0421034	0.0462404	0.362542	12	Sun	0.958771	0.868139	1.0494	0.866991
CEACAM1	Hospitalized_COVID	0.0130406	0.0140342	0.352785	22	Enroth	1.01313	0.985619	1.04063	0.866991
CERS5	Hospitalized_COVID	-0.0552609	0.059712	0.354728	7	Sun	0.946238	0.829203	1.06327	0.866991
CHST1	Hospitalized_COVID	-0.0294833	0.031322	0.346553	18	Sun	0.970947	0.909556	1.03234	0.866991
CLIC4	Hospitalized_COVID	0.0597198	0.0678636	0.37886	6	Sun	1.06154	0.928526	1.19455	0.866991
CMPK1	Hospitalized_COVID	-0.0372122	0.0419942	0.375549	14	Sun	0.963472	0.881163	1.04578	0.866991
CNDP2	Hospitalized_COVID	-0.0363578	0.0398538	0.361621	16	Sun	0.964295	0.886182	1.04241	0.866991
CNOT1	Hospitalized_COVID	0.0476593	0.0549508	0.385773	9	Sun	1.04881	0.94111	1.15652	0.866991
CNTN2	Hospitalized_COVID	-0.0255488	0.0289463	0.377438	6	Suhre	0.974775	0.91804	1.03151	0.866991
COL1A1	Hospitalized_COVID	0.0203407	0.0228766	0.373924	9	Enroth	1.02055	0.975711	1.06539	0.866991
COL20A1	Hospitalized_COVID	0.0449368	0.0494678	0.363665	11	Sun	1.04596	0.949005	1.14292	0.866991
COL6A3	Hospitalized_COVID	0.0485982	0.0551081	0.377847	8	Sun	1.0498	0.941787	1.15781	0.866991
COTL1	Hospitalized_COVID	0.0364835	0.0416288	0.380812	16	Sun	1.03716	0.955565	1.11875	0.866991
CSTB	Hospitalized_COVID	0.0233445	0.0259718	0.368737	11	Breth	1.02362	0.972714	1.07452	0.866991
CTCF	Hospitalized_COVID	0.0575734	0.0634433	0.364154	8	Sun	1.05926	0.934914	1.18361	0.866991
CTNNA2	Hospitalized_COVID	-0.0644554	0.0739689	0.383544	5	Sun	0.937578	0.792599	1.08256	0.866991
CTXN3	Hospitalized_COVID	0.0436888	0.0481588	0.36431	10	Sun	1.04466	0.950266	1.13905	0.866991
CYTH2	Hospitalized_COVID	-0.0527578	0.0592954	0.373602	6	Sun	0.94861	0.832391	1.06483	0.866991
DKK1	Hospitalized_COVID	0.0085909	0.0097491	0.37821	39	Enroth	1.00863	0.98952	1.02774	0.866991
DKKL1	Hospitalized_COVID	0.0357074	0.0410616	0.384516	9	Sun	1.03635	0.955872	1.11683	0.866991
DPT	Hospitalized_COVID	-0.0426721	0.0461416	0.355066	6	Sun	0.958225	0.867788	1.04866	0.866991
DYNLRB1	Hospitalized_COVID	0.0249683	0.028659	0.383634	3	Suhre	1.02528	0.969111	1.08145	0.866991
EIF5A	Hospitalized_COVID	0.0456125	0.051273	0.37368	7	Sun	1.04667	0.946174	1.14716	0.866991
EPB41	Hospitalized_COVID	-0.0462464	0.0524588	0.378006	3	Suhre	0.954807	0.851987	1.05763	0.866991
EPHB4	Hospitalized_COVID	-0.0413253	0.0463891	0.373014	11	Sun	0.959517	0.868594	1.05044	0.866991
EREG	Hospitalized_COVID	-0.0524055	0.0596503	0.379648	7	Sun	0.948944	0.832029	1.06586	0.866991
ERO1LB	Hospitalized_COVID	-0.0346827	0.037014	0.34875	14	Sun	0.965912	0.893364	1.03846	0.866991
ESAM	Hospitalized_COVID	0.0327035	0.0355036	0.356983	18	Sun	1.03324	0.963657	1.10283	0.866991
ESM1	Hospitalized_COVID	-0.0599097	0.064947	0.356299	3	Folk	0.94185	0.814554	1.06915	0.866991
F3	Hospitalized_COVID	0.0253683	0.0288713	0.379582	5	Enroth	1.02569	0.969105	1.08228	0.866991
F8	Hospitalized_COVID	0.0526479	0.0579923	0.363961	7	Sun	1.05406	0.940393	1.16772	0.866991
FABP2	Hospitalized_COVID	-0.0349061	0.0378073	0.35587	3	Enroth	0.965696	0.891594	1.0398	0.866991
FAM107B	Hospitalized_COVID	-0.0496338	0.0558851	0.374466	8	Sun	0.951578	0.842043	1.06111	0.866991
FAM159B	Hospitalized_COVID	0.0318692	0.0361242	0.377663	16	Sun	1.03238	0.961579	1.10319	0.866991
FAM19A5	Hospitalized_COVID	-0.0637496	0.0686277	0.352931	6	Sun	0.93824	0.80373	1.07275	0.866991
FCRL5	Hospitalized_COVID	-0.0161343	0.0185334	0.383998	20	Sun	0.983995	0.94767	1.02032	0.866991
FGF19	Hospitalized_COVID	-0.0346254	0.039315	0.378471	5	Hogl	0.965967	0.88891	1.04302	0.866991
FLNA	Hospitalized_COVID	0.057634	0.0664814	0.385986	7	Sun	1.05933	0.929024	1.18963	0.866991
GDA	Hospitalized_COVID	0.0333314	0.0383253	0.384466	14	Sun	1.03389	0.958776	1.10901	0.866991
GHR	Hospitalized_COVID	0.0270023	0.0304003	0.374419	17	Sun	1.02737	0.967786	1.08695	0.866991
GPHA2	Hospitalized_COVID	0.0357491	0.0412469	0.386101	16	Sun	1.0364	0.955552	1.11724	0.866991
GPI	Hospitalized_COVID	0.0352845	0.0394099	0.370615	15	Sun	1.03591	0.958671	1.11316	0.866991
GSKIP	Hospitalized_COVID	0.043116	0.0480734	0.369784	12	Sun	1.04406	0.949835	1.13828	0.866991
GSTA3	Hospitalized_COVID	-0.0756972	0.0861442	0.379549	1	Suhre	0.927097	0.758254	1.09594	0.866991
HAMP	Hospitalized_COVID	0.0481601	0.054937	0.380681	7	Sun	1.04934	0.941662	1.15702	0.866991
HAPLN1	Hospitalized_COVID	-0.0414048	0.0467433	0.375729	12	Sun	0.959441	0.867824	1.05106	0.866991
HBEGF	Hospitalized_COVID	0.0229893	0.0249359	0.356563	8	Enroth	1.02326	0.974381	1.07213	0.866991
HDLBP	Hospitalized_COVID	-0.0422006	0.0449413	0.347722	6	Sun	0.958677	0.870592	1.04676	0.866991
HFE2	Hospitalized_COVID	-0.0405839	0.0458108	0.37567	11	Sun	0.960229	0.870439	1.05002	0.866991
HMBS	Hospitalized_COVID	-0.0438799	0.0475788	0.356395	12	Sun	0.957069	0.863814	1.05032	0.866991
HMG20A	Hospitalized_COVID	0.0201917	0.023105	0.382167	21	Sun	1.0204	0.975111	1.06568	0.866991
HNRNPDL	Hospitalized_COVID	-0.0541265	0.0622089	0.384259	7	Sun	0.947312	0.825383	1.06924	0.866991
HPGDS	Hospitalized_COVID	0.0538543	0.0608138	0.375854	8	Sun	1.05533	0.936136	1.17453	0.866991
HSP90AA1	Hospitalized_COVID	0.084396	0.0964098	0.381363	3	Sun	1.08806	0.899096	1.27702	0.866991
ICAM3	Hospitalized_COVID	0.0557094	0.0591817	0.346537	3	Suhre	1.05729	0.941294	1.17329	0.866991
IFNL1	Hospitalized_COVID	-0.0393716	0.0438264	0.368997	14	Sun	0.961393	0.875494	1.04729	0.866991
IGFBP1	Hospitalized_COVID	0.111639	0.12493	0.371529	1	Suhre	1.11811	0.873246	1.36297	0.866991
IGFL3	Hospitalized_COVID	0.0237091	0.0273381	0.385802	15	Sun	1.02399	0.97041	1.07758	0.866991
IL10RB	Hospitalized_COVID	-0.0467382	0.0519913	0.368672	3	Suhre	0.954337	0.852434	1.05624	0.866991
IL11	Hospitalized_COVID	0.0194667	0.0216138	0.367769	18	Sun	1.01966	0.977294	1.06202	0.866991
IL12B	Hospitalized_COVID	-0.068331	0.0746413	0.359951	5	Sun	0.933951	0.787654	1.08025	0.866991
IL17F	Hospitalized_COVID	0.0441875	0.0501624	0.378378	11	Sun	1.04518	0.94686	1.1435	0.866991
IL21	Hospitalized_COVID	-0.0219325	0.0253245	0.386459	24	Sun	0.978306	0.92867	1.02794	0.866991
IL22RA1	Hospitalized_COVID	-0.0540753	0.0593044	0.36186	7	Sun	0.947361	0.831124	1.0636	0.866991
IL37	Hospitalized_COVID	0.0547636	0.0585243	0.349407	7	Sun	1.05629	0.941583	1.171	0.866991
IL4.data.gz	Hospitalized_COVID	0.0718332	0.0818306	0.380038	8	Ahol	1.07448	0.914088	1.23486	0.866991
IL7	Hospitalized_COVID	0.036748	0.040961	0.369641	11	Sun	1.03743	0.957148	1.11772	0.866991
ISL1	Hospitalized_COVID	0.0289022	0.0309808	0.350868	21	Sun	1.02932	0.968602	1.09005	0.866991
IST1	Hospitalized_COVID	0.0405615	0.0463216	0.38122	11	Sun	1.0414	0.950605	1.13219	0.866991
ITIH5	Hospitalized_COVID	0.017761	0.0201335	0.37769	23	Sun	1.01792	0.978458	1.05738	0.866991
KCNIP1	Hospitalized_COVID	0.044691	0.0480579	0.352402	12	Sun	1.0457	0.951511	1.1399	0.866991
KITLG	Hospitalized_COVID	0.0431794	0.0460116	0.348016	13	Sun	1.04413	0.953943	1.13431	0.866991
LAMTOR3	Hospitalized_COVID	-0.0530852	0.0599115	0.375585	7	Sun	0.948299	0.830873	1.06573	0.866991
LAYN	Hospitalized_COVID	-0.0357397	0.0383449	0.351306	5	Enroth	0.964891	0.889735	1.04005	0.866991
LEP	Hospitalized_COVID	-0.0737893	0.0814726	0.365097	3	Suhre	0.928867	0.769181	1.08855	0.866991
LPL	Hospitalized_COVID	0.0279629	0.0318808	0.380428	7	Enroth	1.02836	0.965871	1.09084	0.866991
LRFN1	Hospitalized_COVID	-0.0670273	0.0712768	0.347022	6	Sun	0.93517	0.795467	1.07487	0.866991
LTA	Hospitalized_COVID	0.0813233	0.0908174	0.370542	1	Suhre	1.08472	0.906719	1.26272	0.866991
LY6G6D	Hospitalized_COVID	0.0302984	0.0326374	0.353234	14	Sun	1.03076	0.966793	1.09473	0.866991
MB	Hospitalized_COVID	-0.0265937	0.0283853	0.348819	15	Breth	0.973757	0.918122	1.02939	0.866991
MCL1	Hospitalized_COVID	0.031007	0.0354247	0.381415	11	Sun	1.03149	0.96206	1.10093	0.866991
MEGF10	Hospitalized_COVID	0.0582871	0.0661281	0.378086	7	Sun	1.06002	0.930408	1.18963	0.866991
MIF.data.gz	Hospitalized_COVID	-0.0498397	0.0541836	0.357662	9	Ahol	0.951382	0.845182	1.05758	0.866991
MLYCD	Hospitalized_COVID	-0.0229079	0.0247851	0.355351	24	Sun	0.977352	0.928774	1.02593	0.866991
MMP17	Hospitalized_COVID	-0.0448931	0.0493153	0.36265	12	Sun	0.9561	0.859442	1.05276	0.866991
MMP2	Hospitalized_COVID	-0.0572361	0.0621584	0.357149	6	Sun	0.944371	0.822541	1.0662	0.866991
MSRB3	Hospitalized_COVID	0.0578093	0.0649623	0.373524	7	Sun	1.05951	0.932187	1.18684	0.866991
NCAM1	Hospitalized_COVID	-0.0397437	0.0452676	0.37996	5	Suhre	0.961036	0.872311	1.04976	0.866991
NCAN	Hospitalized_COVID	0.0139004	0.0153402	0.364859	10	Enroth	1.014	0.983931	1.04406	0.866991
NCR3LG1	Hospitalized_COVID	-0.0237352	0.0272036	0.382935	23	Sun	0.976544	0.923225	1.02986	0.866991
NDUFB11	Hospitalized_COVID	-0.041955	0.0468182	0.370185	13	Sun	0.958913	0.867149	1.05068	0.866991
NGFR	Hospitalized_COVID	0.127599	0.14598	0.382069	1	Sun	1.1361	0.849977	1.42222	0.866991
NOTCH3	Hospitalized_COVID	-0.0419341	0.0465022	0.367181	7	Breth	0.958933	0.867789	1.05008	0.866991
NR1D2	Hospitalized_COVID	0.0564884	0.0610803	0.355059	8	Sun	1.05811	0.938397	1.17783	0.866991
NR5A2	Hospitalized_COVID	-0.0479463	0.0536482	0.371473	10	Sun	0.953185	0.848035	1.05834	0.866991
NRP2	Hospitalized_COVID	0.0225028	0.0259438	0.385742	7	Hill	1.02276	0.971908	1.07361	0.866991
NRXN3	Hospitalized_COVID	-0.0376868	0.0410372	0.358433	16	Sun	0.963014	0.882582	1.04345	0.866991
NTN4	Hospitalized_COVID	-0.0401688	0.0461417	0.383999	3	Suhre	0.960627	0.870189	1.05106	0.866991
NUDCD3	Hospitalized_COVID	-0.106627	0.113562	0.347765	1	Suhre	0.898861	0.676279	1.12144	0.866991
NXPH1	Hospitalized_COVID	0.0293311	0.0324938	0.366703	11	Sun	1.02977	0.966078	1.09345	0.866991
OLR1	Hospitalized_COVID	0.0090115	0.0096471	0.350248	8	Folk	1.00905	0.990144	1.02796	0.866991
OLR1	Hospitalized_COVID	-0.0326629	0.0375603	0.384512	9	Breth	0.967865	0.894247	1.04148	0.866991
PEAR1	Hospitalized_COVID	0.0391717	0.043062	0.363003	11	Sun	1.03995	0.955547	1.12435	0.866991
PGK2	Hospitalized_COVID	0.0373645	0.0416169	0.369282	11	Sun	1.03807	0.956502	1.11964	0.866991
PIK3CG	Hospitalized_COVID	0.0447978	0.0509529	0.379293	3	Suhre	1.04582	0.945949	1.14568	0.866991
PIR	Hospitalized_COVID	-0.0797707	0.0859503	0.353354	3	Sun	0.923328	0.754865	1.09179	0.866991
PIWIL1	Hospitalized_COVID	-0.0536131	0.0576856	0.352681	7	Sun	0.947799	0.834735	1.06086	0.866991
POMC	Hospitalized_COVID	-0.0762795	0.0872888	0.382186	1	Suhre	0.926557	0.755471	1.09764	0.866991
PSG5	Hospitalized_COVID	0.0243356	0.0275426	0.376933	17	Sun	1.02463	0.970651	1.07862	0.866991
PSMD1	Hospitalized_COVID	0.0517094	0.0566227	0.361123	9	Sun	1.05307	0.942089	1.16405	0.866991
PTEN	Hospitalized_COVID	0.0591202	0.0667898	0.376067	6	Sun	1.0609	0.929995	1.19181	0.866991
PTGDS	Hospitalized_COVID	0.0436409	0.0483727	0.366961	11	Sun	1.04461	0.949797	1.13942	0.866991
PTPRH	Hospitalized_COVID	0.0439063	0.0472804	0.353078	6	Sun	1.04488	0.952215	1.13755	0.866991
RAB27A	Hospitalized_COVID	0.0324161	0.0351075	0.355831	18	Sun	1.03295	0.964136	1.10176	0.866991
RAC3	Hospitalized_COVID	0.0356363	0.0401176	0.374382	13	Sun	1.03628	0.957648	1.11491	0.866991
RAD51	Hospitalized_COVID	0.0507375	0.0580971	0.382487	7	Sun	1.05205	0.938176	1.16592	0.866991
RBM28	Hospitalized_COVID	-0.0520096	0.0565984	0.358136	7	Sun	0.94932	0.838387	1.06025	0.866991
RBP4	Hospitalized_COVID	-0.0477367	0.052592	0.364047	3	Suhre	0.953385	0.850305	1.05647	0.866991
RELT	Hospitalized_COVID	0.0495744	0.0558431	0.374678	1	Suhre	1.05082	0.941371	1.16028	0.866991
RNPC3	Hospitalized_COVID	0.0184966	0.0197103	0.348025	27	Sun	1.01867	0.980036	1.0573	0.866991
ROBO2	Hospitalized_COVID	-0.0771243	0.0889202	0.385754	1	Suhre	0.925775	0.751491	1.10006	0.866991
RPN1	Hospitalized_COVID	0.0387599	0.0415332	0.350703	8	Sun	1.03952	0.958116	1.12093	0.866991
SCG3	Hospitalized_COVID	0.0444256	0.0503399	0.377499	10	Sun	1.04543	0.946761	1.14409	0.866991
SEMA7A	Hospitalized_COVID	0.0450663	0.0487151	0.354914	11	Sun	1.0461	0.950616	1.14158	0.866991
SERPING1	Hospitalized_COVID	-0.0398873	0.0445909	0.371045	11	Sun	0.960898	0.8735	1.0483	0.866991
SMOC2	Hospitalized_COVID	0.0250457	0.0267337	0.348831	8	Hill	1.02536	0.972964	1.07776	0.866991
SPINT3	Hospitalized_COVID	-0.0147024	0.0167876	0.381143	26	Sun	0.985405	0.952502	1.01831	0.866991
SPRY1	Hospitalized_COVID	0.0622119	0.0687393	0.365444	6	Sun	1.06419	0.929459	1.19892	0.866991
STK16	Hospitalized_COVID	0.0889689	0.0982994	0.365423	1	Suhre	1.09305	0.90038	1.28571	0.866991
STOM	Hospitalized_COVID	0.0732631	0.07958	0.357248	3	Sun	1.07601	0.920037	1.23199	0.866991
STX18	Hospitalized_COVID	0.0216863	0.0236346	0.358848	23	Sun	1.02192	0.975599	1.06825	0.866991
TGFBR3	Hospitalized_COVID	-0.0755258	0.0827094	0.361165	1	Suhre	0.927256	0.765145	1.08937	0.866991
THBS2	Hospitalized_COVID	-0.036909	0.0404229	0.361204	3	Suhre	0.963764	0.884535	1.04299	0.866991
TLR4	Hospitalized_COVID	0.0573157	0.0623674	0.358095	7	Sun	1.05899	0.93675	1.18123	0.866991
TMED4	Hospitalized_COVID	-0.0409226	0.046861	0.382512	12	Sun	0.959903	0.868056	1.05175	0.866991
TMEM59L	Hospitalized_COVID	-0.0673456	0.0728525	0.355273	5	Sun	0.934872	0.792081	1.07766	0.866991
TMPRSS11B	Hospitalized_COVID	-0.050689	0.0571556	0.375155	8	Sun	0.950574	0.838549	1.0626	0.866991
TNFRSF9	Hospitalized_COVID	0.0409997	0.0473512	0.386564	3	Enroth	1.04185	0.949043	1.13466	0.866991
TNFSF13	Hospitalized_COVID	0.0206352	0.0226028	0.361268	8	Enroth	1.02085	0.976548	1.06515	0.866991
TNS2	Hospitalized_COVID	0.0347075	0.0379941	0.360981	18	Sun	1.03532	0.960848	1.10979	0.866991
TNS4	Hospitalized_COVID	0.0276446	0.0314159	0.378883	17	Sun	1.02803	0.966455	1.08961	0.866991
TOPBP1	Hospitalized_COVID	-0.0464527	0.0533066	0.383522	10	Sun	0.95461	0.850129	1.05909	0.866991
TPO	Hospitalized_COVID	0.0548926	0.0626628	0.38103	6	Sun	1.05643	0.933608	1.17925	0.866991
TRANCE	Hospitalized_COVID	-0.0418434	0.0462416	0.365526	24	Scallop	0.95902	0.868386	1.04965	0.866991
TXNDC5	Hospitalized_COVID	0.0113058	0.0122876	0.357523	39	Sun	1.01137	0.987286	1.03545	0.866991
UBE2V1	Hospitalized_COVID	-0.0646068	0.0743039	0.384577	5	Sun	0.937436	0.7918	1.08307	0.866991
VCAN	Hospitalized_COVID	-0.0308067	0.0351642	0.380986	19	Sun	0.969663	0.900741	1.03858	0.866991
VCL	Hospitalized_COVID	0.0486094	0.0534585	0.363196	10	Sun	1.04981	0.945032	1.15459	0.866991
VTI1B	Hospitalized_COVID	-0.0453826	0.0482606	0.347031	13	Sun	0.955632	0.861041	1.05022	0.866991
WISP1	Hospitalized_COVID	0.0514772	0.0563804	0.361224	8	Sun	1.05283	0.94232	1.16333	0.866991
YIPF6	Hospitalized_COVID	-0.0493325	0.0553293	0.372599	9	Sun	0.951865	0.843419	1.06031	0.866991
YWHAQ	Hospitalized_COVID	0.0721266	0.0789426	0.360896	5	Sun	1.07479	0.920064	1.22952	0.866991
MARCO	Hospitalized_COVID	-0.0337701	0.0390396	0.387027	9	Breth	0.966794	0.890276	1.04331	0.867172
GFRA3	Hospitalized_COVID	-0.0145943	0.0168962	0.38772	14	Enroth	0.985512	0.952395	1.01863	0.867385
GPNMB	Hospitalized_COVID	-0.019015	0.0220015	0.387444	15	Sun	0.981165	0.938042	1.02429	0.867385
LYN	Hospitalized_COVID	-0.0842054	0.0975528	0.388039	1	Suhre	0.919242	0.728039	1.11045	0.867385
CCNB1	Hospitalized_COVID	-0.0443336	0.0514049	0.388446	10	Sun	0.956635	0.855881	1.05739	0.868067
CHIT1	Hospitalized_COVID	-0.0222526	0.0258889	0.390041	7	Enroth	0.977993	0.927251	1.02874	0.868898
COMMD1	Hospitalized_COVID	-0.0392437	0.0456391	0.389861	12	Sun	0.961516	0.872064	1.05097	0.868898
KIRREL2	Hospitalized_COVID	-0.0389152	0.0452423	0.389706	13	Sun	0.961832	0.873157	1.05051	0.868898
NTF3	Hospitalized_COVID	0.0293121	0.0340902	0.389878	8	Breth	1.02975	0.962929	1.09656	0.868898
OPG	Hospitalized_COVID	0.0430314	0.0499979	0.389423	41	Scallop	1.04397	0.945975	1.14197	0.868898
TMCO5A	Hospitalized_COVID	-0.027611	0.0321215	0.390021	9	Sun	0.972767	0.909809	1.03572	0.868898
TNFRSF21	Hospitalized_COVID	-0.0507979	0.05903	0.38949	8	Sun	0.950471	0.834772	1.06617	0.868898
FCAR	Hospitalized_COVID	0.0493289	0.057427	0.390349	9	Sun	1.05057	0.938009	1.16312	0.86913
ADAMTS13	Hospitalized_COVID	0.0286679	0.0338356	0.396845	5	Enroth	1.02908	0.962765	1.0954	0.870732
ANGPTL1	Hospitalized_COVID	-0.0230051	0.0271187	0.396263	15	Sun	0.977258	0.924105	1.03041	0.870732
ANP32B	Hospitalized_COVID	-0.0435992	0.0511749	0.394235	3	Suhre	0.957338	0.857035	1.05764	0.870732
APEX1	Hospitalized_COVID	0.0232257	0.0273575	0.395897	16	Sun	1.0235	0.969877	1.07712	0.870732
ASMTL	Hospitalized_COVID	0.0381516	0.0447384	0.393787	13	Sun	1.03889	0.951202	1.12658	0.870732
C11orf68	Hospitalized_COVID	0.0274038	0.0323252	0.396576	15	Sun	1.02778	0.964425	1.09114	0.870732
CARHSP1	Hospitalized_COVID	-0.0427795	0.0499755	0.391993	11	Sun	0.958123	0.860171	1.05607	0.870732
CASS4	Hospitalized_COVID	-0.0687457	0.0802836	0.39184	5	Sun	0.933564	0.776208	1.09092	0.870732
CD200	Hospitalized_COVID	0.0425793	0.050381	0.39803	3	Suhre	1.0435	0.944752	1.14225	0.870732
CMPK1	Hospitalized_COVID	0.0452276	0.0530356	0.393782	10	Sun	1.04627	0.942316	1.15022	0.870732
COL23A1	Hospitalized_COVID	0.0784746	0.0927359	0.397432	1	Suhre	1.08164	0.899873	1.2634	0.870732
CSNK2A1	Hospitalized_COVID	0.0847887	0.100165	0.397279	1	Suhre	1.08849	0.892164	1.28481	0.870732
FAM20A	Hospitalized_COVID	0.049356	0.0582315	0.39667	8	Sun	1.05059	0.936461	1.16473	0.870732
FGFR4	Hospitalized_COVID	-0.0518527	0.0612585	0.397298	7	Sun	0.949469	0.829402	1.06954	0.870732
FTH1	Hospitalized_COVID	0.0191564	0.022415	0.39276	23	Sun	1.01934	0.975408	1.06327	0.870732
HAVCR2	Hospitalized_COVID	0.0252183	0.0294734	0.392202	15	Sun	1.02554	0.967771	1.08331	0.870732
IGF2R	Hospitalized_COVID	0.0528369	0.0617959	0.392539	8	Sun	1.05426	0.933138	1.17538	0.870732
IL5	Hospitalized_COVID	-0.0455476	0.0537948	0.397167	9	Sun	0.955474	0.850036	1.06091	0.870732
LMOD1	Hospitalized_COVID	0.0538159	0.0634714	0.396507	6	Sun	1.05529	0.930886	1.17969	0.870732
MMP16	Hospitalized_COVID	-0.0515231	0.0607288	0.396208	7	Sun	0.949782	0.830753	1.06881	0.870732
NTS	Hospitalized_COVID	-0.051724	0.0607987	0.394913	8	Sun	0.949591	0.830426	1.06876	0.870732
PDGFRA	Hospitalized_COVID	-0.0320266	0.037547	0.393674	12	Sun	0.968481	0.894889	1.04207	0.870732
PGRMC2	Hospitalized_COVID	0.0441677	0.0521281	0.396833	9	Sun	1.04516	0.942986	1.14733	0.870732
PI15	Hospitalized_COVID	-0.0454018	0.0535252	0.396308	10	Sun	0.955613	0.850704	1.06052	0.870732
PRDX6	Hospitalized_COVID	-0.0808414	0.0947137	0.393363	1	Suhre	0.92234	0.736701	1.10798	0.870732
STAB1	Hospitalized_COVID	-0.0473486	0.0555745	0.394224	9	Sun	0.953755	0.844829	1.06268	0.870732
TMEM40	Hospitalized_COVID	-0.0323697	0.0379693	0.393923	15	Sun	0.968149	0.893729	1.04257	0.870732
TNFSF14	Hospitalized_COVID	-0.0212579	0.0250546	0.396181	6	Hogl	0.978966	0.929859	1.02807	0.870732
TNFSF15	Hospitalized_COVID	0.0377928	0.0445288	0.396033	14	Sun	1.03852	0.95124	1.12579	0.870732
TSG101	Hospitalized_COVID	0.0411164	0.0485681	0.397233	11	Sun	1.04197	0.94678	1.13717	0.870732
UFC1	Hospitalized_COVID	0.024346	0.0286	0.394626	17	Sun	1.02464	0.968589	1.0807	0.870732
WFIKKN1	Hospitalized_COVID	0.0199499	0.0235197	0.396314	8	Hill	1.02015	0.974052	1.06625	0.870732
GAN	Hospitalized_COVID	-0.0405094	0.047966	0.398365	11	Sun	0.9603	0.866287	1.05431	0.870826
MRPL32	Hospitalized_COVID	0.0535274	0.063468	0.399018	6	Sun	1.05499	0.930589	1.17938	0.871529
C1orf115	Hospitalized_COVID	-0.0365235	0.0433363	0.399345	14	Sun	0.964135	0.879196	1.04907	0.871627
DUSP16	Hospitalized_COVID	-0.0587898	0.0698902	0.400251	6	Sun	0.942905	0.80592	1.07989	0.871763
PQLC2L	Hospitalized_COVID	-0.0329519	0.0391712	0.40022	15	Sun	0.967585	0.89081	1.04436	0.871763
SERPINE2	Hospitalized_COVID	0.0461284	0.0547661	0.399632	3	Suhre	1.04721	0.939867	1.15455	0.871763
IL16	Hospitalized_COVID	-0.0257137	0.0305966	0.400678	22	Scallop	0.974614	0.914645	1.03458	0.871857
CHI3L1	Hospitalized_COVID	0.0180366	0.0214969	0.401449	12	Folk	1.0182	0.976066	1.06033	0.871985
FCN1	Hospitalized_COVID	-0.0258871	0.0308458	0.401332	17	Sun	0.974445	0.913987	1.0349	0.871985
IGHG1_IGHG2_IGHG3	Hospitalized_COVID	-0.0740615	0.0882544	0.401367	1	Suhre	0.928615	0.755636	1.10159	0.871985
FGF23	Hospitalized_COVID	-0.0390191	0.0465305	0.40171	12	Sun	0.961732	0.870533	1.05293	0.872321
HIBADH	Hospitalized_COVID	-0.0742687	0.0886211	0.402004	1	Suhre	0.928422	0.754725	1.10212	0.872528
CSF1	Hospitalized_COVID	-0.0106859	0.0128334	0.405037	10	Enroth	0.989371	0.964217	1.01452	0.872613
CXCL1	Hospitalized_COVID	-0.0612639	0.0734922	0.4045	5	Sun	0.940575	0.79653	1.08462	0.872613
FEN1	Hospitalized_COVID	-0.0242346	0.0290072	0.403453	13	Sun	0.976057	0.919203	1.03291	0.872613
GTF2I	Hospitalized_COVID	0.0412243	0.0494261	0.404247	8	Sun	1.04209	0.945211	1.13896	0.872613
HSP90AB1	Hospitalized_COVID	-0.0548669	0.0658316	0.404595	7	Sun	0.946611	0.817581	1.07564	0.872613
NRTN	Hospitalized_COVID	-0.0283578	0.0340392	0.404793	1	Hogl	0.97204	0.905324	1.03876	0.872613
TAPBP	Hospitalized_COVID	-0.0380296	0.0454716	0.402965	14	Sun	0.962684	0.87356	1.05181	0.872613
TNFRSF13B	Hospitalized_COVID	0.0568174	0.0678827	0.402596	7	Sun	1.05846	0.925412	1.19151	0.872613
ZNF175	Hospitalized_COVID	-0.0452126	0.0540644	0.403002	10	Sun	0.955794	0.849828	1.06176	0.872613
BRPF1	Hospitalized_COVID	-0.0488376	0.0590939	0.408554	8	Sun	0.952336	0.836512	1.06816	0.873117
CHST11	Hospitalized_COVID	0.0442178	0.0535677	0.409113	10	Sun	1.04521	0.940217	1.1502	0.873117
CUL3	Hospitalized_COVID	0.0478201	0.0578759	0.408661	8	Sun	1.04898	0.935545	1.16242	0.873117
EIF5A	Hospitalized_COVID	0.059868	0.0725222	0.409081	1	Suhre	1.0617	0.919553	1.20384	0.873117
ESD	Hospitalized_COVID	-0.0324129	0.0391293	0.40747	14	Sun	0.968107	0.891413	1.0448	0.873117
IL11RA	Hospitalized_COVID	-0.036313	0.0439539	0.408712	15	Sun	0.964338	0.878189	1.05049	0.873117
MCP3.data.gz	Hospitalized_COVID	-0.0390578	0.0471763	0.40772	5	Ahol	0.961695	0.86923	1.05416	0.873117
NTN1	Hospitalized_COVID	0.0248606	0.0301194	0.409145	18	Sun	1.02517	0.966138	1.08421	0.873117
PIANP	Hospitalized_COVID	0.0396807	0.0478026	0.406486	12	Sun	1.04048	0.946785	1.13417	0.873117
PLXNB2	Hospitalized_COVID	-0.0415676	0.0500651	0.406385	8	Sun	0.959284	0.861157	1.05741	0.873117
SLPI	Hospitalized_COVID	0.0896353	0.107832	0.405834	1	Suhre	1.09378	0.882425	1.30513	0.873117
SSU72	Hospitalized_COVID	0.0336827	0.0406312	0.407113	16	Sun	1.03426	0.954619	1.11389	0.873117
SUSD3	Hospitalized_COVID	0.0287541	0.0347488	0.407962	21	Sun	1.02917	0.961064	1.09728	0.873117
TNFRSF1A	Hospitalized_COVID	-0.0471741	0.0568334	0.406515	3	Suhre	0.953921	0.842528	1.06531	0.873117
XPNPEP1	Hospitalized_COVID	0.0554191	0.0670216	0.408302	1	Suhre	1.05698	0.925621	1.18835	0.873117
BIN1	Hospitalized_COVID	0.0501568	0.0612148	0.412583	7	Sun	1.05144	0.931455	1.17142	0.873294
CA9	Hospitalized_COVID	-0.0394653	0.0480264	0.411224	12	Sun	0.961303	0.867172	1.05544	0.873294
CDHR5	Hospitalized_COVID	0.0329171	0.040058	0.411228	14	Sun	1.03346	0.954951	1.11198	0.873294
DCK	Hospitalized_COVID	0.0387925	0.0471121	0.410275	9	Sun	1.03955	0.947215	1.13189	0.873294
FBXL4	Hospitalized_COVID	0.0523656	0.0637995	0.41177	7	Sun	1.05376	0.928714	1.17881	0.873294
HGF	Hospitalized_COVID	0.0225149	0.0274494	0.412084	7	Hogl	1.02277	0.968969	1.07657	0.873294
MME	Hospitalized_COVID	0.015286	0.0186542	0.412535	11	Enroth	1.0154	0.978841	1.05197	0.873294
NIPAL4	Hospitalized_COVID	0.0224548	0.0273398	0.411462	18	Sun	1.02271	0.969123	1.07629	0.873294
QSOX1	Hospitalized_COVID	-0.0502267	0.0612837	0.412457	8	Sun	0.951014	0.830898	1.07113	0.873294
RUNX3	Hospitalized_COVID	0.0405662	0.0494688	0.412195	10	Sun	1.0414	0.944441	1.13836	0.873294
S100A2	Hospitalized_COVID	-0.0120702	0.0147217	0.412277	26	Sun	0.988002	0.959148	1.01686	0.873294
SERPINF1	Hospitalized_COVID	-0.0272241	0.0332096	0.41235	15	Sun	0.973143	0.908052	1.03823	0.873294
YWHAB.YWHAE.YWHAG.YWHAH.YWHAQ.YWHAZ	Hospitalized_COVID	0.0390505	0.0475708	0.411709	12	Sun	1.03982	0.946584	1.13306	0.873294
GPNMB	Hospitalized_COVID	-0.0168743	0.0206428	0.413676	8	Enroth	0.983267	0.942807	1.02373	0.874383
PCYOX1L	Hospitalized_COVID	-0.0411388	0.050346	0.413859	8	Sun	0.959696	0.861018	1.05837	0.87442
IFIT3	Hospitalized_COVID	0.0333526	0.0408299	0.414005	17	Sun	1.03391	0.953888	1.11394	0.874511
APOM	Hospitalized_COVID	0.0300632	0.0373849	0.421309	15	Sun	1.03052	0.957245	1.10379	0.875063
B3GAT3	Hospitalized_COVID	-0.0268683	0.0331524	0.417683	13	Sun	0.973489	0.908511	1.03847	0.875063
CCL4	Hospitalized_COVID	0.0120552	0.0148451	0.416754	24	Hogl	1.01213	0.983032	1.04122	0.875063
CD40	Hospitalized_COVID	-0.0214453	0.0267003	0.421867	12	Breth	0.978783	0.92645	1.03112	0.875063
CLEC4M	Hospitalized_COVID	-0.0366604	0.0449616	0.41486	11	Sun	0.964004	0.875879	1.05213	0.875063
CPB1	Hospitalized_COVID	-0.035984	0.0446333	0.42012	9	Sun	0.964656	0.877174	1.05214	0.875063
CRH	Hospitalized_COVID	0.0430432	0.053707	0.422874	9	Sun	1.04398	0.938717	1.14925	0.875063
CST5	Hospitalized_COVID	-0.0328799	0.0408773	0.421192	6	Enroth	0.967655	0.887535	1.04777	0.875063
CTSO	Hospitalized_COVID	-0.0508489	0.0623783	0.414975	7	Sun	0.950422	0.828161	1.07268	0.875063
FGF18	Hospitalized_COVID	-0.0765111	0.0944022	0.417664	1	Suhre	0.926343	0.741314	1.11137	0.875063
GPC1	Hospitalized_COVID	0.0472252	0.0588013	0.421898	8	Sun	1.04836	0.933107	1.16361	0.875063
GRP	Hospitalized_COVID	-0.0416542	0.0511926	0.41583	10	Sun	0.959201	0.858864	1.05954	0.875063
HDAC8	Hospitalized_COVID	0.0752823	0.0926816	0.416638	1	Suhre	1.07819	0.896532	1.25984	0.875063
IL13	Hospitalized_COVID	0.0124055	0.0153902	0.420206	15	Enroth	1.01248	0.982318	1.04265	0.875063
IL3RA	Hospitalized_COVID	-0.0354286	0.0435082	0.415474	11	Sun	0.965192	0.879916	1.05047	0.875063
IL7	Hospitalized_COVID	-0.0211176	0.0262847	0.421733	5	Enroth	0.979104	0.927586	1.03062	0.875063
KLHL13	Hospitalized_COVID	-0.045799	0.0569262	0.421089	9	Sun	0.955234	0.843659	1.06681	0.875063
KLK4	Hospitalized_COVID	-0.0456991	0.0561542	0.415751	3	Suhre	0.955329	0.845267	1.06539	0.875063
LIPF	Hospitalized_COVID	-0.0471553	0.0583251	0.418808	7	Sun	0.953939	0.839622	1.06826	0.875063
MMP8	Hospitalized_COVID	-0.0603013	0.0747902	0.420086	5	Sun	0.941481	0.794892	1.08807	0.875063
MPP6	Hospitalized_COVID	-0.0319048	0.0393982	0.418054	12	Sun	0.968599	0.891378	1.04582	0.875063
NDC80	Hospitalized_COVID	-0.0515967	0.0644291	0.423231	7	Sun	0.949712	0.823431	1.07599	0.875063
NGF	Hospitalized_COVID	-0.0211377	0.0262226	0.420192	13	Breth	0.979084	0.927688	1.03048	0.875063
[truncated: 2,233 more rows]

## Sheet: Sig_Covid_Exposure_Hosp
Analyses with COVID as the exposure of interest
Exposure	Outcome	Beta	StandardError	Pvalue	SNPs	study	Beta_exponent	LowerCI	UpperCI	AdjustedPvalue	Log_Beta	Log_LowerCI	Log_UpperCI
Hospitalized_COVID	MIP1b_Ahol	-0.160235	0.0277534	7.76265e-09	27	Ahol	0.851944	0.797547	0.90634	2.26234e-05	-0.160235	-0.226215	-0.0983405
Analyses with COVID as the outcome of interest
Exposure	Outcome	Beta	StandardError	Pvalue	SNPs	study	Beta_exponent	LowerCI	UpperCI	AdjustedPvalue	Log_Beta	Log_LowerCI	Log_UpperCI
MIP1b_Ahol	Hospitalized_COVID	-0.0683894	0.0182069	0.0001725	87	Ahol	0.933897	0.898211	0.969582	0.0700056	-0.0297012	-0.0466215	-0.0134153

[truncated: 32 more sheets: All_Covid_Exposure_Hosp, FAAH2_Sun_Hosp, GCNT4_Sun_Hosp, RAB14_Sun_Hosp, C1GALT1C1_Sun_Hosp, CD207_Sun_Hosp, ABO_Sun_Hosp, SELE_Sliz_Hosp, SELL_Sun_Hosp, SELE_Scal_Hosp, sICAM1_Sliz_Hosp, SELE_Folk_Hosp, SELE_Breth_Hosp, PECAM1_Folk_Hosp, PECAM1_Scal_Hosp, Sig_Covid_Outcome_Severe, All_Covid_Outcome_Severe, Sig_Covid_Exposure_Severe, All_Covid_Exposure_Severe, GCNT4_Sun_Severe …]
